# Supplementary material for: A stomatal safety-efficiency trade-off constrains responses to leaf dehydration
Source: Nat Commun. 2019 Jul 30;10:3398. doi: 10.1038/s41467-019-11006-1 (PMC6667445; doi:10.1038/s41467-019-11006-1)
Supplement: Supplementary file 3 — Supplementary Data 1 [file 41467_2019_11006_MOESM3_ESM.xlsx]

## Sheet: 1
Supplementary Data 1. Species of 15 woody California species grown in a common garden design, with family, native ecosystem, life form, leaf habit and mean and standard error values for stomatal response parameters, and for epidermal anatomy, leaf structure, and pressure volume parameters.
Legend of symbols is below the Table.
	Family	Ecosystem	Life Form	Leaf Habit	gmax	ψgs20	ψgs50	ψgs80	gmax s	ψgs20 s	ψgs50 s	ψgs80 s	gmin	s	d	gmax_anatomical	gmax_ratio	LMA	πTLP	πo
Mean values					all data	all data	all data	all data	refined	refined	refined	refined	mmol m-2 s-1	um2	no. mm-2	mmol m-2 s-1		g m-2	-MPa	-MPa
Acer negundo	Sapindaceae	Woodland/riparian	Tree	Deciduous	409.449	0.0678143	0.210651	0.489115	482.026	0.0629284	0.195473	0.453875	2.39581	221.21	151.009	1.13089	0.36206	43.7395	1.27245	1.66711
Alnus rhombifolia	Betulaceae	Woodland/riparian	Tree	Deciduous	101.022	1.12897	1.33283	1.5735	116.163	1.04887	1.27402	1.54749	2.90117	483.133	86.6584	1.00613	0.100407	50.2281	1.23971	1.62094
Betula occidentalis	Betulaceae	Woodland/riparian	Shrub	Deciduous	140.92	1.79431	1.79607	1.79782	144.93	1.79791	1.79855	1.79919	3.85853	405.901	192.659	1.95224	0.0721839	56.0985	1.32903	1.77909
Ceanothus spinosus	Rhamnaceae	Chaparral	Tree/Shrub	Deciduous	168.329	0.657068	1.64267	2.62827	182.494	0.608711	1.52178	2.43484	5.56791	573.887	199.977	2.59627	0.0648349	90.5519
Cercis occidentalis	Fabaceae	Woodland/riparian	Tree/Shrub	Deciduous	321.396	0.208117	0.646471	1.50106	321.396	0.208117	0.646471	1.50106	1.61951	177.059	251.155	1.64082	0.195875	60.5098	1.70393	2.27424
Cercocarpus betuloides	Rosaceae	Chaparral	Shrub	Semi-deciduous	89.8528	0.886756	2.21689	3.54702	102.005	0.766899	1.91725	3.0676	2.36353					160.902	1.75118	2.7434
Encelia californica	Asteraceae	Desert	Shrub	Semi-deciduous	332.525	0.168112	0.522202	1.21252	332.525	0.168112	0.522202	1.21252	5.32718	291.538	294.44	2.67195	0.12445	33.537
Encelia farinosa	Asteraceae	Desert	Shrub	Semi-deciduous	265.925	1.291	1.58725	1.95148	282.631	1.24473	1.54932	1.92844	3.23173					60.357	1.18595	1.50044
Fraxinus dipetala	Oleaceae	Woodland/riparian	Tree/Shrub	Deciduous	136.271	0.301538	0.4262	0.602399	136.271	0.301538	0.4262	0.602399	5.11413	421.204	224.803	2.51439	0.0541962	69.1958	1.50846	1.98769
Malosma laurina	Anacardiaceae	Chaparral	Tree/Shrub	Evergreen	69.5679	0.626587	1.56647	2.50635	107.397	1.0038	1.11087	1.22935	6.60608	632.951	150.4	1.46222	0.0475768	134.744	2.29444	2.61849
Platanus racemosa	Platanaceae	Woodland/riperian	Tree	Deciduous	83.0496	1.39982	1.65383	1.95394	125.796	1.27756	1.56324	1.9128	2.43526					54.6571	1.49186	2.00386
Prunus ilicifolia	Rosaceae	Chaparral	Tree/Shrub	Evergreen	55.3228	0.628269	1.57067	2.51308	73.5847	0.469281	1.1732	1.87712	1.58545	624.617	189.786	2.3708	0.0233351	128.319	1.7725	2.11518
Quercus agrifolia	Fagaceae	Chaparral	Tree	Evergreen	95.2105	2.17924	2.76597	3.51067	98.9086	2.0865	2.70491	3.5066	3.10896	522.554	192.635	2.44632	0.0389198	106.927	2.1787	2.9942
Quercus beberidifolia	Fagaceae	Chaparral	Tree	Semi-evergreen	218.988	0.403496	1.00874	1.61399	288.829	0.370766	0.926916	1.48307	3.66588	431.576	281.91	3.41981	0.0640352	126.409	1.3212	2.61377
Umbellaria californica	Lauraceae	Woodland/riparian	Tree	Evergreen	111.347	0.562948	1.40737	2.25179	125.275	0.534231	1.33558	2.13692	6.30617	857.358	167.589	1.98221	0.056173	100.446	2.09379	2.39092
min					55.3228	0.0678143	0.210651	0.489115	73.5847	0.0629284	0.195473	0.453875	1.58545	177.059	86.6584	1.00613	0.0233351	33.537	1.18595	1.50044
max					409.449	2.17924	2.76597	3.54702	482.026	2.0865	2.70491	3.5066	6.60608	857.358	294.44	3.41981	0.36206	160.902	2.29444	2.9942
Standard errors
Acer negundo					101.848				97.776				0.290582	24.8504				2.45043	0.0355904	0.229293
Alnus rhombifolia					10.0664				9.983				0.562823	116.639				1.38536	0.0415157	0.0542916
Betula occidentalis					14.4644				14.5396				0.979725	23.3864				1.90942	0.034045	0.0764043
Ceanothus spinosus					24.4962				24.7502				0.57689	35.0763				4.91495	0.0670926	0.055821
Cercis occidentalis					61.0646				61.0646				0.136686	62.2913				3.7466	0.0994001	0.0785468
Cercocarpus betuloides					21.5497				22.8546				0.545229					5.72094	0.0964487	0.0283254
Encelia californica					44.0173				44.0176				0.770343	92.4823				0.845654	0.0944073	0.0296112
Encelia farinosa					20.3541				17.8748				0.235566					6.36182	0.055318	0.034541
Fraxinus dipetala					10.0762				10.0761				1.8096	72.9953				2.3463	0.0652544	0.139193
Malosma laurina					12.6784				7.92243				0.736686	154.634				12.3094	0.0918321	0.0827009
Platanus racemosa					13.2077				16.3164				0.288588					2.32792	0.0944073	0.0302201
Prunus ilicifolia					9.83091				11.3314				0.518479	156.418				5.60863	0.167299	0.0802453
Quercus agrifolia					5.84779				5.91834				0.196522	57.0426				3.5762	0.14237	0.0785468
Quercus beberidifolia					40.9277				46.6892				0.371615	28.4499				5.07945	0.0363222	0.0460246
Umbellaria californica					27.9329				30.1764				0.141483	66.0682				2.20787	0.0669846	0.118452
Legend
gmax	mmol m-2 s-1	maximum stomatal conductance
ψgs20	-MPa	water potential at 20% stomatal closure
ψgs50	-MPa	water potential at 50% stomatal closure
ψgs80	-MPa	water potential at 80% stomatal closure
gmin	mmol m-2 s-1	minimum stomatal conductance
s	um2	stomatal size
d	no. mm-2	total stomatal density
gmax_anatomical	mmol m-2 s-1	anatomical maximum stomatal conductance
gmax_ratio		stomatal opening ratio
LMA	g m-2	leaf mass per area
πTLP	-MPa	osmotic potential at full turgor
πo	-MPa	osmotic potential at turgor loss point
