# Supplementary material for: A stomatal safety-efficiency trade-off constrains responses to leaf dehydration
Source: Nat Commun. 2019 Jul 30;10:3398. doi: 10.1038/s41467-019-11006-1 (PMC6667445; doi:10.1038/s41467-019-11006-1)
Supplement: Supplementary file 4 — Supplementary Data 2 [file 41467_2019_11006_MOESM4_ESM.xlsx]

## Sheet: 2
Supplementary Data 2. Nine previous studies of stomatal responses to declining leaf water potential, and our analyses for the presence of a trade-off between
maximum stomatal conductance (gmax) and the leaf water potentials at which stomatal conductance declined by 20, 50 and 80% (Ψgs20, Ψgs50 and Ψgs80 respectively;
see Methods). Correlations were tested for species with n of 5 or more after log-transformation because relationships were typically non-linear, approximately fitted by a power law (Fig. 2).
For the three previous studies with ≥ 6 species, slopes of the log-log relationship of gmax vs Ψgs50 could be tested and slopes and interecepts are reported (with 95% confidence intervals).
A test for variation in slopes among the log-log relationship of gmax vs Ψgs50 for these studies and the 15 California species showed that slopes differed at P = 0.007;
for reference, the 15 California species measured in this study showed a log-log relationship of gmax to Ψgs50 with a slope of -1.13 (-1.73, -0.741) and intercept of 2.5 (1.43, 3.58).
Reference	Species / varieties	Number of species	Growth conditions	Measurement of stomatal conductance (instument)	Correlation across species of gmax with Ψgs20, Ψgs50 and Ψgs80	P-values for correlations across species of gmax with Ψgs20, Ψgs50 and Ψgs80		Slope of log-log relationship of gmax vs Ψgs50 (95% confidence intervals)	Intercept of log-log relationship of gmax vs Ψgs50 (95% confidence intervals)
Brodribb et al., 2003	Costa Rican dry forest angiosperm tree species	8	field	Porometry (LI-1600) of leaves in vivo during wet-dry season	r = -0.55, -0.55, -0.52;	P = 0.15, 0.15, 0.18		-1.10 (-2.3, -0.516)	3.10 (0.710-5.49)
Ganthaler & Mayr, 2015	Vaccinium species of subalpine Austria	2	field	Porometry (Decagon SC-1) of leaves on excised shoots	na
Gindaba et al., 2004	Juveniles of angiosperm tree species (three Ethiopian species, two Australian Eucalyptus)	5	greenhouse	Gas exchange (CIRAS-1) on leaves in vivo during experimental drought	r = -0.83, -0.95, -0.96;	P = 0.08, 0.009, 0.01
Guyot et al., 2012	Angiosperm species (Alberta magna, Hedera canariensis, Helianthus annuus and Raphiolepis indica)	4	garden trees and greenhouse (H. annuus)	Porometry (Delta-T) of leaves on excised shoots	na
Hao et al., 2010	Chinese Ficus species	10	garden trees	Gas exchange (LI-6400) on leaves in vivo and excised shoots	r = -0.82, -0.82, -0.62;	P = 0.003, 0.003, 0.06		-0.631 (-0.978, -0.407)	1.69 (0.936, 2.44)
Li et al., 2016	European angiosperm tree species	5	garden	Gas exchange (LI-6400 XT) on leaves in vivo during experimental drought	r = -0.87, -0.79, -0.01;	P =0.01, 0.032, 0.98
Trueba et al., 2019; Pan et al. unpublished	California tree and shrub species, and Arabidopsis thaliana and Helianthus annuus	16	garden and greenhouse	Porometry (Delta-T) of leaves on excised shoots	r = -0.49, -0.5, -0.35;	P =0.05, 0.05, 0.19		-1.89 (-2.82, -1.26)	4.33 (2.45, 6.21)
Tombesi et al., 2014	Vitis vinifera cultivars	2	garden vines	Gas exchange (ADC-LC3) of leaves on excised shoots	na
Cardoso et al., 2019	varieties of fern Athyrium filix-femina	2	greenhouse	Gas exchange (LI-6800) on excised leaves	na
		54
