# Supplementary material for: A stomatal safety-efficiency trade-off constrains responses to leaf dehydration
Source: Nat Commun. 2019 Jul 30;10:3398. doi: 10.1038/s41467-019-11006-1 (PMC6667445; doi:10.1038/s41467-019-11006-1)
Supplement: Supplementary file 5 — Supplementary Data 3 [file 41467_2019_11006_MOESM5_ESM.xlsx]

## Sheet: 3
Supplementary Data 3. Stomatal responses to leaf dehydration for 15 woody California species grown in a common garden design. Measured stomatal conductance values (gs) were corrected (gscorr) by subtracting minimum epidermal conductance values (gmin)
from each gs value. "All data" includes all data points for each species; "refined data" includes all data besides 'squeeze' (blue) and reopening (red) points.
species	data type	ψ (-MPa)	gs (mol m-2 s-1)	gmin	gs corr	# of points in given response
Acer negundo	All data	0.1055	230	2.39581	227.604	34
Acer negundo	All data	0.138	485	2.39581	482.604
Acer negundo	All data	0.2	15	2.39581	12.6042
Acer negundo	All data	0.201	157	2.39581	154.604
Acer negundo	All data	0.202	250	2.39581	247.604
Acer negundo	All data	0.2475	305	2.39581	302.604
Acer negundo	All data	0.34	33.5	2.39581	31.1042
Acer negundo	All data	0.343	51	2.39581	48.6042
Acer negundo	All data	0.384	74	2.39581	71.6042
Acer negundo	All data	0.431	15.9	2.39581	13.5042
Acer negundo	All data	0.432	43.5	2.39581	41.1042
Acer negundo	All data	0.434	148	2.39581	145.604
Acer negundo	All data	0.462	230	2.39581	227.604
Acer negundo	All data	0.4695	43.5	2.39581	41.1042
Acer negundo	All data	0.492	72	2.39581	69.6042
Acer negundo	All data	0.5	172	2.39581	169.604
Acer negundo	All data	0.51	113	2.39581	110.604
Acer negundo	All data	0.5115	191	2.39581	188.604
Acer negundo	All data	0.512	13.4	2.39581	11.0042
Acer negundo	All data	0.6545	124	2.39581	121.604
Acer negundo	All data	0.85	3.8	2.39581	1.40419
Acer negundo	All data	0.8675	20	2.39581	17.6042
Acer negundo	All data	0.87	22.2	2.39581	19.8042
Acer negundo	All data	0.958	50	2.39581	47.6042
Acer negundo	All data	0.961	12.4	2.39581	10.0042
Acer negundo	All data	0.9695	8.3	2.39581	5.90419
Acer negundo	All data	1.139	10.9	2.39581	8.50419
Acer negundo	All data	1.213	11.6	2.39581	9.20419
Acer negundo	All data	1.253	25.6	2.39581	23.2042
Acer negundo	All data	1.34	5.8	2.39581	3.40419
Acer negundo	All data	1.38	7.8	2.39581	5.40419
Acer negundo	All data	1.383	21.6	2.39581	19.2042
Acer negundo	All data	1.51	8.8	2.39581	6.40419
Acer negundo	All data	1.543	35	2.39581	32.6042
Alnus rhombifolia	All data	0.125	102	2.90117	99.0988	29
Alnus rhombifolia	All data	0.178	46	2.90117	43.0988
Alnus rhombifolia	All data	0.21	39.5	2.90117	36.5988
Alnus rhombifolia	All data	0.222	88	2.90117	85.0988
Alnus rhombifolia	All data	0.256	100	2.90117	97.0988
Alnus rhombifolia	All data	0.26	159	2.90117	156.099
Alnus rhombifolia	All data	0.276	39	2.90117	36.0988
Alnus rhombifolia	All data	0.298	161	2.90117	158.099
Alnus rhombifolia	All data	0.3	68	2.90117	65.0988
Alnus rhombifolia	All data	0.302	105	2.90117	102.099
Alnus rhombifolia	All data	0.37	174	2.90117	171.099
Alnus rhombifolia	All data	0.4	149	2.90117	146.099
Alnus rhombifolia	All data	0.402	77	2.90117	74.0988
Alnus rhombifolia	All data	0.609	84	2.90117	81.0988
Alnus rhombifolia	All data	0.75	151	2.90117	148.099
Alnus rhombifolia	All data	0.9	139	2.90117	136.099
Alnus rhombifolia	All data	1.111	68	2.90117	65.0988
Alnus rhombifolia	All data	1.136	11	2.90117	8.09883
Alnus rhombifolia	All data	1.151	134	2.90117	131.099
Alnus rhombifolia	All data	1.261	86	2.90117	83.0988
Alnus rhombifolia	All data	1.35	42	2.90117	39.0988
Alnus rhombifolia	All data	1.37	59	2.90117	56.0988
Alnus rhombifolia	All data	1.381	0	2.90117	-2.90117
Alnus rhombifolia	All data	1.432	33.5	2.90117	30.5988
Alnus rhombifolia	All data	1.45	52	2.90117	49.0988
Alnus rhombifolia	All data	1.453	86	2.90117	83.0988
Alnus rhombifolia	All data	1.462	38	2.90117	35.0988
Alnus rhombifolia	All data	1.571	0	2.90117	-2.90117
Alnus rhombifolia	All data	1.652	7.9	2.90117	4.99883
Betula occidentalis	All data	0.171	40.5	3.85853	36.6415	38
Betula occidentalis	All data	0.175	228	3.85853	224.141
Betula occidentalis	All data	0.18	81	3.85853	77.1415
Betula occidentalis	All data	0.197	167	3.85853	163.141
Betula occidentalis	All data	0.23	144	3.85853	140.141
Betula occidentalis	All data	0.328	63	3.85853	59.1415
Betula occidentalis	All data	0.4	110	3.85853	106.141
Betula occidentalis	All data	0.441	198	3.85853	194.141
Betula occidentalis	All data	0.445	63	3.85853	59.1415
Betula occidentalis	All data	0.45	85	3.85853	81.1415
Betula occidentalis	All data	0.48	105	3.85853	101.141
Betula occidentalis	All data	0.519	173	3.85853	169.141
Betula occidentalis	All data	0.623	48.5	3.85853	44.6415
Betula occidentalis	All data	0.689	142	3.85853	138.141
Betula occidentalis	All data	1.09	77	3.85853	73.1415
Betula occidentalis	All data	1.115	218	3.85853	214.141
Betula occidentalis	All data	1.16	250	3.85853	246.141
Betula occidentalis	All data	1.21	262	3.85853	258.141
Betula occidentalis	All data	1.26	70	3.85853	66.1415
Betula occidentalis	All data	1.313	71	3.85853	67.1415
Betula occidentalis	All data	1.38	370	3.85853	366.141
Betula occidentalis	All data	1.47	71	3.85853	67.1415
Betula occidentalis	All data	1.53	56	3.85853	52.1415
Betula occidentalis	All data	1.53	98	3.85853	94.1415
Betula occidentalis	All data	1.58	144	3.85853	140.141
Betula occidentalis	All data	1.7	320	3.85853	316.141
Betula occidentalis	All data	1.77	254	3.85853	250.141
Betula occidentalis	All data	1.8	9.9	3.85853	6.04147
Betula occidentalis	All data	1.84	44	3.85853	40.1415
Betula occidentalis	All data	2.23	8	3.85853	4.14147
Betula occidentalis	All data	2.27	7.2	3.85853	3.34147
Betula occidentalis	All data	2.35	34.5	3.85853	30.6415
Betula occidentalis	All data	2.43	13.9	3.85853	10.0415
Betula occidentalis	All data	2.64	40	3.85853	36.1415
Betula occidentalis	All data	2.71	20.6	3.85853	16.7415
Betula occidentalis	All data	2.84	15.6	3.85853	11.7415
Betula occidentalis	All data	3.2	15.9	3.85853	12.0415
Betula occidentalis	All data	3.35	24.6	3.85853	20.7415
Cercocarpus betuloides	All data	0.23	24.8	5.56791	19.2321	32
Cercocarpus betuloides	All data	0.242	74	5.56791	68.4321
Cercocarpus betuloides	All data	0.3	139	5.56791	133.432
Cercocarpus betuloides	All data	0.32	73	5.56791	67.4321
Cercocarpus betuloides	All data	0.462	134	5.56791	128.432
Cercocarpus betuloides	All data	0.47	76	5.56791	70.4321
Cercocarpus betuloides	All data	0.67	86	5.56791	80.4321
Cercocarpus betuloides	All data	0.7	52	5.56791	46.4321
Cercocarpus betuloides	All data	1.4	67	5.56791	61.4321
Cercocarpus betuloides	All data	1.42	104	5.56791	98.4321
Cercocarpus betuloides	All data	1.5	33.5	5.56791	27.9321
Cercocarpus betuloides	All data	1.58	12.4	5.56791	6.83209
Cercocarpus betuloides	All data	1.6	103	5.56791	97.4321
Cercocarpus betuloides	All data	1.7	143	5.56791	137.432
Cercocarpus betuloides	All data	1.78	17.6	5.56791	12.0321
Cercocarpus betuloides	All data	1.8	159	5.56791	153.432
Cercocarpus betuloides	All data	1.8	9.6	5.56791	4.03209
Cercocarpus betuloides	All data	1.9	182	5.56791	176.432
Cercocarpus betuloides	All data	1.9	64	5.56791	58.4321
Cercocarpus betuloides	All data	1.9	25.2	5.56791	19.6321
Cercocarpus betuloides	All data	1.9	12.6	5.56791	7.03209
Cercocarpus betuloides	All data	1.98	31	5.56791	25.4321
Cercocarpus betuloides	All data	2	164	5.56791	158.432
Cercocarpus betuloides	All data	2	13.2	5.56791	7.63209
Cercocarpus betuloides	All data	2	63	5.56791	57.4321
Cercocarpus betuloides	All data	2	15.6	5.56791	10.0321
Cercocarpus betuloides	All data	2.06	7.5	5.56791	1.93209
Cercocarpus betuloides	All data	2.1	27.6	5.56791	22.0321
Cercocarpus betuloides	All data	2.16	105	5.56791	99.4321
Cercocarpus betuloides	All data	2.2	7.6	5.56791	2.03209
Cercocarpus betuloides	All data	2.3	6.1	5.56791	0.53209
Cercocarpus betuloides	All data	2.9	22.6	5.56791	17.0321
Cercis occidentalis	All data	0.4	234	1.61951	232.38	28
Cercis occidentalis	All data	0.43	254	1.61951	252.38
Cercis occidentalis	All data	0.448	115	1.61951	113.38
Cercis occidentalis	All data	0.63	286	1.61951	284.38
Cercis occidentalis	All data	0.7	148	1.61951	146.38
Cercis occidentalis	All data	0.71	84	1.61951	82.3805
Cercis occidentalis	All data	0.8	77	1.61951	75.3805
Cercis occidentalis	All data	0.85	77	1.61951	75.3805
Cercis occidentalis	All data	1.14	94	1.61951	92.3805
Cercis occidentalis	All data	1.2	185	1.61951	183.38
Cercis occidentalis	All data	1.53	94	1.61951	92.3805
Cercis occidentalis	All data	1.6	66	1.61951	64.3805
Cercis occidentalis	All data	1.64	4.35	1.61951	2.73049
Cercis occidentalis	All data	1.68	70	1.61951	68.3805
Cercis occidentalis	All data	1.7	180	1.61951	178.38
Cercis occidentalis	All data	1.75	11	1.61951	9.38049
Cercis occidentalis	All data	1.8	2.85	1.61951	1.23049
Cercis occidentalis	All data	1.8	34	1.61951	32.3805
Cercis occidentalis	All data	1.88	15.1	1.61951	13.4805
Cercis occidentalis	All data	1.88	12.5	1.61951	10.8805
Cercis occidentalis	All data	1.9	99	1.61951	97.3805
Cercis occidentalis	All data	1.92	62	1.61951	60.3805
Cercis occidentalis	All data	1.96	31.5	1.61951	29.8805
Cercis occidentalis	All data	1.97	42.5	1.61951	40.8805
Cercis occidentalis	All data	2.04	27.8	1.61951	26.1805
Cercis occidentalis	All data	2.05	5	1.61951	3.38049
Cercis occidentalis	All data	2.12	34	1.61951	32.3805
Cercis occidentalis	All data	2.5	11.5	1.61951	9.88049
Ceanothus spinosus	All data	0.248	34.5	2.36353	32.1365	37
Ceanothus spinosus	All data	0.312	58	2.36353	55.6365
Ceanothus spinosus	All data	0.335	58	2.36353	55.6365
Ceanothus spinosus	All data	0.36	360	2.36353	357.636
Ceanothus spinosus	All data	0.38	123	2.36353	120.636
Ceanothus spinosus	All data	0.421	294	2.36353	291.636
Ceanothus spinosus	All data	0.43	234	2.36353	231.636
Ceanothus spinosus	All data	0.45	106	2.36353	103.636
Ceanothus spinosus	All data	0.476	114	2.36353	111.636
Ceanothus spinosus	All data	0.59	132	2.36353	129.636
Ceanothus spinosus	All data	0.613	157	2.36353	154.636
Ceanothus spinosus	All data	0.65	87	2.36353	84.6365
Ceanothus spinosus	All data	0.67	126	2.36353	123.636
Ceanothus spinosus	All data	0.7	112	2.36353	109.636
Ceanothus spinosus	All data	1.03	94	2.36353	91.6365
Ceanothus spinosus	All data	1.103	144	2.36353	141.636
Ceanothus spinosus	All data	1.21	107	2.36353	104.636
Ceanothus spinosus	All data	1.243	238	2.36353	235.636
Ceanothus spinosus	All data	1.32	45	2.36353	42.6365
Ceanothus spinosus	All data	1.43	195	2.36353	192.636
Ceanothus spinosus	All data	1.459	28	2.36353	25.6365
Ceanothus spinosus	All data	1.49	112	2.36353	109.636
Ceanothus spinosus	All data	1.54	65	2.36353	62.6365
Ceanothus spinosus	All data	1.56	74	2.36353	71.6365
Ceanothus spinosus	All data	1.65	69	2.36353	66.6365
Ceanothus spinosus	All data	1.66	119	2.36353	116.636
Ceanothus spinosus	All data	1.7	85	2.36353	82.6365
Ceanothus spinosus	All data	1.7	23.4	2.36353	21.0365
Ceanothus spinosus	All data	1.75	139	2.36353	136.636
Ceanothus spinosus	All data	1.83	190	2.36353	187.636
Ceanothus spinosus	All data	1.85	14.9	2.36353	12.5365
Ceanothus spinosus	All data	1.9	78	2.36353	75.6365
Ceanothus spinosus	All data	1.923	76	2.36353	73.6365
Ceanothus spinosus	All data	1.98	47	2.36353	44.6365
Ceanothus spinosus	All data	1.99	32	2.36353	29.6365
Ceanothus spinosus	All data	2.25	15.6	2.36353	13.2365
Ceanothus spinosus	All data	2.34	47	2.36353	44.6365
Encelia californica	All data	1.874	5	5.32718	-0.327184	36
Encelia californica	All data	1.605	9	5.32718	3.67282
Encelia californica	All data	1.638	10.8	5.32718	5.47282
Encelia californica	All data	1.061	15.8	5.32718	10.4728
Encelia californica	All data	1.282	16.1	5.32718	10.7728
Encelia californica	All data	1.658	18.6	5.32718	13.2728
Encelia californica	All data	1.823	33	5.32718	27.6728
Encelia californica	All data	1.563	40.5	5.32718	35.1728
Encelia californica	All data	1.525	43	5.32718	37.6728
Encelia californica	All data	1.56	44.5	5.32718	39.1728
Encelia californica	All data	1.154	45.5	5.32718	40.1728
Encelia californica	All data	1.27	47	5.32718	41.6728
Encelia californica	All data	0.651	47.5	5.32718	42.1728
Encelia californica	All data	1.154	51	5.32718	45.6728
Encelia californica	All data	1.573	51	5.32718	45.6728
Encelia californica	All data	1.352	53	5.32718	47.6728
Encelia californica	All data	1.28	56	5.32718	50.6728
Encelia californica	All data	1.248	59	5.32718	53.6728
Encelia californica	All data	1.245	62	5.32718	56.6728
Encelia californica	All data	1.553	68	5.32718	62.6728
Encelia californica	All data	1.494	69	5.32718	63.6728
Encelia californica	All data	1.75	74	5.32718	68.6728
Encelia californica	All data	1.78	78	5.32718	72.6728
Encelia californica	All data	1.188	86	5.32718	80.6728
Encelia californica	All data	1.64	89	5.32718	83.6728
Encelia californica	All data	1.575	98	5.32718	92.6728
Encelia californica	All data	1.106	99	5.32718	93.6728
Encelia californica	All data	1.02	102	5.32718	96.6728
Encelia californica	All data	1.11	122	5.32718	116.673
Encelia californica	All data	0.488	154	5.32718	148.673
Encelia californica	All data	0.894	159	5.32718	153.673
Encelia californica	All data	0.806	162	5.32718	156.673
Encelia californica	All data	0.364	168	5.32718	162.673
Encelia californica	All data	0.256	238	5.32718	232.673
Encelia californica	All data	0.608	240	5.32718	234.673
Encelia californica	All data	0.442	254	5.32718	248.673
Encelia farinosa	All data	0.07	290	3.23173	286.768	53
Encelia farinosa	All data	0.124	286	3.23173	282.768
Encelia farinosa	All data	0.146	276	3.23173	272.768
Encelia farinosa	All data	0.266	236	3.23173	232.768
Encelia farinosa	All data	0.36	325	3.23173	321.768
Encelia farinosa	All data	0.506	210	3.23173	206.768
Encelia farinosa	All data	0.58	202	3.23173	198.768
Encelia farinosa	All data	0.595	50	3.23173	46.7683
Encelia farinosa	All data	0.604	350	3.23173	346.768
Encelia farinosa	All data	0.684	298	3.23173	294.768
Encelia farinosa	All data	0.905	280	3.23173	276.768
Encelia farinosa	All data	0.919	238	3.23173	234.768
Encelia farinosa	All data	0.92	330	3.23173	326.768
Encelia farinosa	All data	0.93	315	3.23173	311.768
Encelia farinosa	All data	0.975	390	3.23173	386.768
Encelia farinosa	All data	1.114	252	3.23173	248.768
Encelia farinosa	All data	1.247	42	3.23173	38.7683
Encelia farinosa	All data	1.299	136	3.23173	132.768
Encelia farinosa	All data	1.345	288	3.23173	284.768
Encelia farinosa	All data	1.36	288	3.23173	284.768
Encelia farinosa	All data	1.409	298	3.23173	294.768
Encelia farinosa	All data	1.556	46	3.23173	42.7683
Encelia farinosa	All data	1.565	100	3.23173	96.7683
Encelia farinosa	All data	1.578	138	3.23173	134.768
Encelia farinosa	All data	1.614	68	3.23173	64.7683
Encelia farinosa	All data	1.668	124	3.23173	120.768
Encelia farinosa	All data	1.686	186	3.23173	182.768
Encelia farinosa	All data	1.708	97	3.23173	93.7683
Encelia farinosa	All data	1.786	114	3.23173	110.768
Encelia farinosa	All data	1.84	82	3.23173	78.7683
Encelia farinosa	All data	1.922	29.6	3.23173	26.3683
Encelia farinosa	All data	1.923	50	3.23173	46.7683
Encelia farinosa	All data	2.054	21.8	3.23173	18.5683
Encelia farinosa	All data	2.065	4.95	3.23173	1.71827
Encelia farinosa	All data	2.08	8.6	3.23173	5.36827
Encelia farinosa	All data	2.102	4.2	3.23173	0.968274
Encelia farinosa	All data	2.116	128	3.23173	124.768
Encelia farinosa	All data	2.118	15.2	3.23173	11.9683
Encelia farinosa	All data	2.121	10.6	3.23173	7.36827
Encelia farinosa	All data	2.128	4.8	3.23173	1.56827
Encelia farinosa	All data	2.138	258	3.23173	254.768
Encelia farinosa	All data	2.139	13.9	3.23173	10.6683
Encelia farinosa	All data	2.21	6.2	3.23173	2.96827
Encelia farinosa	All data	2.293	7.4	3.23173	4.16827
Encelia farinosa	All data	2.443	26	3.23173	22.7683
Encelia farinosa	All data	2.447	12.5	3.23173	9.26827
Encelia farinosa	All data	2.483	5.7	3.23173	2.46827
Encelia farinosa	All data	2.505	12.5	3.23173	9.26827
Encelia farinosa	All data	2.51	9.9	3.23173	6.66827
Encelia farinosa	All data	2.526	33	3.23173	29.7683
Encelia farinosa	All data	2.706	14.7	3.23173	11.4683
Encelia farinosa	All data	2.74	6.9	3.23173	3.66827
Encelia farinosa	All data	4	246	3.23173	242.768
Fraxinus dipetala	All data	0.09	191	5.11413	185.886
Fraxinus dipetala	All data	0.112	125	5.11413	119.886	24
Fraxinus dipetala	All data	0.114	121	5.11413	115.886
Fraxinus dipetala	All data	0.148	146	5.11413	140.886
Fraxinus dipetala	All data	0.172	89	5.11413	83.8859
Fraxinus dipetala	All data	0.183	120	5.11413	114.886
Fraxinus dipetala	All data	0.192	151	5.11413	145.886
Fraxinus dipetala	All data	0.207	160	5.11413	154.886
Fraxinus dipetala	All data	0.283	102	5.11413	96.8859
Fraxinus dipetala	All data	0.3	108	5.11413	102.886
Fraxinus dipetala	All data	0.3	149	5.11413	143.886
Fraxinus dipetala	All data	0.345	96	5.11413	90.8859
Fraxinus dipetala	All data	0.358	103	5.11413	97.8859
Fraxinus dipetala	All data	0.496	18.2	5.11413	13.0859
Fraxinus dipetala	All data	0.501	94	5.11413	88.8859
Fraxinus dipetala	All data	0.504	29	5.11413	23.8859
Fraxinus dipetala	All data	0.545	23	5.11413	17.8859
Fraxinus dipetala	All data	0.563	49	5.11413	43.8859
Fraxinus dipetala	All data	0.586	36.5	5.11413	31.3859
Fraxinus dipetala	All data	0.613	21.4	5.11413	16.2859
Fraxinus dipetala	All data	0.63	31.5	5.11413	26.3859
Fraxinus dipetala	All data	0.632	35	5.11413	29.8859
Fraxinus dipetala	All data	0.655	29	5.11413	23.8859
Fraxinus dipetala	All data	0.745	41.5	5.11413	36.3859
Malosma laurina	All data	0.106	14	6.60608	7.39392	32
Malosma laurina	All data	0.156	164	6.60608	157.394
Malosma laurina	All data	0.16	9.2	6.60608	2.59392
Malosma laurina	All data	0.169	40.5	6.60608	33.8939
Malosma laurina	All data	0.193	135	6.60608	128.394
Malosma laurina	All data	0.202	128	6.60608	121.394
Malosma laurina	All data	0.227	43.5	6.60608	36.8939
Malosma laurina	All data	0.247	38.5	6.60608	31.8939
Malosma laurina	All data	0.263	33.5	6.60608	26.8939
Malosma laurina	All data	0.365	127	6.60608	120.394
Malosma laurina	All data	0.3695	25.8	6.60608	19.1939
Malosma laurina	All data	0.3755	82	6.60608	75.3939
Malosma laurina	All data	0.4	9.6	6.60608	2.99392
Malosma laurina	All data	0.412	4.8	6.60608	-1.80608
Malosma laurina	All data	0.466	59	6.60608	52.3939
Malosma laurina	All data	0.57	120	6.60608	113.394
Malosma laurina	All data	0.614	110	6.60608	103.394
Malosma laurina	All data	0.771	99	6.60608	92.3939
Malosma laurina	All data	0.86	86	6.60608	79.3939
Malosma laurina	All data	0.97	146	6.60608	139.394
Malosma laurina	All data	1.065	48	6.60608	41.3939
Malosma laurina	All data	1.157	58	6.60608	51.3939
Malosma laurina	All data	1.225	7.9	6.60608	1.29392
Malosma laurina	All data	1.273	23	6.60608	16.3939
Malosma laurina	All data	1.278	29.8	6.60608	23.1939
Malosma laurina	All data	1.438	28.6	6.60608	21.9939
Malosma laurina	All data	1.532	35.5	6.60608	28.8939
Malosma laurina	All data	1.628	26.2	6.60608	19.5939
Malosma laurina	All data	1.666	17	6.60608	10.3939
Malosma laurina	All data	1.785	12.8	6.60608	6.19392
Malosma laurina	All data	2.34	78	6.60608	71.3939
Malosma laurina	All data	2.619	0	6.60608	-6.60608
Platanus racemosa	All data	0.065	19.5	2.43526	17.0647	28
Platanus racemosa	All data	0.094	73	2.43526	70.5647
Platanus racemosa	All data	0.118	71	2.43526	68.5647
Platanus racemosa	All data	0.177	12.7	2.43526	10.2647
Platanus racemosa	All data	0.192	51	2.43526	48.5647
Platanus racemosa	All data	0.209	0.6	2.43526	-1.83526
Platanus racemosa	All data	0.24	7.3	2.43526	4.86474
Platanus racemosa	All data	0.248	34	2.43526	31.5647
Platanus racemosa	All data	0.342	177	2.43526	174.565
Platanus racemosa	All data	0.353	3.25	2.43526	0.814744
Platanus racemosa	All data	0.444	238	2.43526	235.565
Platanus racemosa	All data	0.78	137	2.43526	134.565
Platanus racemosa	All data	0.85	138	2.43526	135.565
Platanus racemosa	All data	0.87	100	2.43526	97.5647
Platanus racemosa	All data	0.98	128	2.43526	125.565
Platanus racemosa	All data	1.1	158	2.43526	155.565
Platanus racemosa	All data	1.21	74	2.43526	71.5647
Platanus racemosa	All data	1.28	177	2.43526	174.565
Platanus racemosa	All data	1.43	7.1	2.43526	4.66474
Platanus racemosa	All data	1.48	98	2.43526	95.5647
Platanus racemosa	All data	1.49	55	2.43526	52.5647
Platanus racemosa	All data	1.53	142	2.43526	139.565
Platanus racemosa	All data	1.6	12.3	2.43526	9.86474
Platanus racemosa	All data	1.62	39	2.43526	36.5647
Platanus racemosa	All data	1.7	50	2.43526	47.5647
Platanus racemosa	All data	1.9	28	2.43526	25.5647
Platanus racemosa	All data	1.98	41	2.43526	38.5647
Platanus racemosa	All data	2.27	52	2.43526	49.5647
Prunus ilicifolia	All data	0.128	59	1.58545	57.4145	31
Prunus ilicifolia	All data	0.216	34.5	1.58545	32.9145
Prunus ilicifolia	All data	0.227	10.7	1.58545	9.11455
Prunus ilicifolia	All data	0.301	45.4	1.58545	43.8145
Prunus ilicifolia	All data	0.302	56	1.58545	54.4145
Prunus ilicifolia	All data	0.308	84	1.58545	82.4145
Prunus ilicifolia	All data	0.337	55	1.58545	53.4145
Prunus ilicifolia	All data	0.339	73	1.58545	71.4145
Prunus ilicifolia	All data	0.375	9.9	1.58545	8.31455
Prunus ilicifolia	All data	0.3885	35	1.58545	33.4145
Prunus ilicifolia	All data	0.389	9.4	1.58545	7.81455
Prunus ilicifolia	All data	0.432	64	1.58545	62.4145
Prunus ilicifolia	All data	0.5365	30	1.58545	28.4145
Prunus ilicifolia	All data	0.593	153	1.58545	151.415
Prunus ilicifolia	All data	0.629	22	1.58545	20.4145
Prunus ilicifolia	All data	0.686	13.2	1.58545	11.6145
Prunus ilicifolia	All data	0.695	65	1.58545	63.4145
Prunus ilicifolia	All data	0.7	49.5	1.58545	47.9145
Prunus ilicifolia	All data	0.7005	27.8	1.58545	26.2145
Prunus ilicifolia	All data	0.724	65	1.58545	63.4145
Prunus ilicifolia	All data	0.749	30	1.58545	28.4145
Prunus ilicifolia	All data	0.75	24	1.58545	22.4145
Prunus ilicifolia	All data	0.87	99	1.58545	97.4145
Prunus ilicifolia	All data	0.987	77	1.58545	75.4145
Prunus ilicifolia	All data	1.05	52	1.58545	50.4145
Prunus ilicifolia	All data	1.2	10.8	1.58545	9.21455
Prunus ilicifolia	All data	1.44	22.8	1.58545	21.2145
Prunus ilicifolia	All data	1.6	39	1.58545	37.4145
Prunus ilicifolia	All data	1.8	15.4	1.58545	13.8145
Prunus ilicifolia	All data	1.86	19.9	1.58545	18.3145
Prunus ilicifolia	All data	1.923	3.65	1.58545	2.06455
Quercus agrifolia	All data	0.078	123	3.10896	119.891	77
Quercus agrifolia	All data	0.085	47.5	3.10896	44.391
Quercus agrifolia	All data	0.086	72	3.10896	68.891
Quercus agrifolia	All data	0.115	52	3.10896	48.891
Quercus agrifolia	All data	0.14	90	3.10896	86.891
Quercus agrifolia	All data	0.159	132	3.10896	128.891
Quercus agrifolia	All data	0.16	92	3.10896	88.891
Quercus agrifolia	All data	0.162	87	3.10896	83.891
Quercus agrifolia	All data	0.175	79	3.10896	75.891
Quercus agrifolia	All data	0.184	77	3.10896	73.891
Quercus agrifolia	All data	0.198	19.8	3.10896	16.691
Quercus agrifolia	All data	0.204	105	3.10896	101.891
Quercus agrifolia	All data	0.293	122	3.10896	118.891
Quercus agrifolia	All data	0.327	71	3.10896	67.891
Quercus agrifolia	All data	0.334	118	3.10896	114.891
Quercus agrifolia	All data	0.359	139	3.10896	135.891
Quercus agrifolia	All data	0.382	95	3.10896	91.891
Quercus agrifolia	All data	0.392	93	3.10896	89.891
Quercus agrifolia	All data	0.434	134	3.10896	130.891
Quercus agrifolia	All data	0.452	99	3.10896	95.891
Quercus agrifolia	All data	0.461	53	3.10896	49.891
Quercus agrifolia	All data	0.462	129	3.10896	125.891
Quercus agrifolia	All data	0.505	60	3.10896	56.891
Quercus agrifolia	All data	0.52	97	3.10896	93.891
Quercus agrifolia	All data	0.53	151	3.10896	147.891
Quercus agrifolia	All data	0.543	92	3.10896	88.891
Quercus agrifolia	All data	0.601	99	3.10896	95.891
Quercus agrifolia	All data	0.822	162	3.10896	158.891
Quercus agrifolia	All data	0.984	118	3.10896	114.891
Quercus agrifolia	All data	1.09	63	3.10896	59.891
Quercus agrifolia	All data	1.14	111	3.10896	107.891
Quercus agrifolia	All data	1.145	78	3.10896	74.891
Quercus agrifolia	All data	1.29	139	3.10896	135.891
Quercus agrifolia	All data	1.308	65	3.10896	61.891
Quercus agrifolia	All data	1.333	64	3.10896	60.891
Quercus agrifolia	All data	1.342	173	3.10896	169.891
Quercus agrifolia	All data	1.345	120	3.10896	116.891
Quercus agrifolia	All data	1.397	127	3.10896	123.891
Quercus agrifolia	All data	1.429	60	3.10896	56.891
Quercus agrifolia	All data	1.438	184	3.10896	180.891
Quercus agrifolia	All data	1.467	89	3.10896	85.891
Quercus agrifolia	All data	1.691	41	3.10896	37.891
Quercus agrifolia	All data	1.867	82	3.10896	78.891
Quercus agrifolia	All data	1.875	105	3.10896	101.891
Quercus agrifolia	All data	1.915	113	3.10896	109.891
Quercus agrifolia	All data	1.943	73	3.10896	69.891
Quercus agrifolia	All data	1.983	67	3.10896	63.891
Quercus agrifolia	All data	1.995	109	3.10896	105.891
Quercus agrifolia	All data	1.997	159	3.10896	155.891
Quercus agrifolia	All data	1.9997	21.8	3.10896	18.691
Quercus agrifolia	All data	2.012	64	3.10896	60.891
Quercus agrifolia	All data	2.04	22.8	3.10896	19.691
Quercus agrifolia	All data	2.101	78	3.10896	74.891
Quercus agrifolia	All data	2.128	145	3.10896	141.891
Quercus agrifolia	All data	2.19	64	3.10896	60.891
Quercus agrifolia	All data	2.26	78	3.10896	74.891
Quercus agrifolia	All data	2.39	6.9	3.10896	3.79104
Quercus agrifolia	All data	2.74	26.6	3.10896	23.491
Quercus agrifolia	All data	2.76	67	3.10896	63.891
Quercus agrifolia	All data	2.763	157	3.10896	153.891	14
Quercus agrifolia	All data	3.01	38.5	3.10896	35.391
Quercus agrifolia	All data	3.025	52	3.10896	48.891
Quercus agrifolia	All data	3.044	6.4	3.10896	3.29104
Quercus agrifolia	All data	3.055	52	3.10896	48.891
Quercus agrifolia	All data	3.158	7.8	3.10896	4.69104
Quercus agrifolia	All data	3.185	26.6	3.10896	23.491
Quercus agrifolia	All data	3.22	34	3.10896	30.891
Quercus agrifolia	All data	3.223	16.8	3.10896	13.691
Quercus agrifolia	All data	3.251	66	3.10896	62.891
Quercus agrifolia	All data	3.27	67	3.10896	63.891
Quercus agrifolia	All data	3.31	5.7	3.10896	2.59104
Quercus agrifolia	All data	3.32	5.4	3.10896	2.29104
Quercus agrifolia	All data	3.372	3.35	3.10896	0.241036
Quercus agrifolia	All data	3.5215	5	3.10896	1.89104
Quercus agrifolia	All data	3.702	5.3	3.10896	2.19104
Quercus agrifolia	All data	3.999	36.5	3.10896	33.391
Quercus agrifolia	All data	4	7	3.10896	3.89104
Quercus berberidifolia	All data	0.316	141	3.66588	137.334	14
Quercus berberidifolia	All data	0.42	100	3.66588	96.3341
Quercus berberidifolia	All data	0.46	250	3.66588	246.334
Quercus berberidifolia	All data	0.54	111	3.66588	107.334
Quercus berberidifolia	All data	0.76	272	3.66588	268.334
Quercus berberidifolia	All data	1.06	204	3.66588	200.334
Quercus berberidifolia	All data	1.27	21	3.66588	17.3341
Quercus berberidifolia	All data	1.34	62	3.66588	58.3341
Quercus berberidifolia	All data	1.37	58	3.66588	54.3341
Quercus berberidifolia	All data	1.4	9.4	3.66588	5.73412
Quercus berberidifolia	All data	1.61	47	3.66588	43.3341
Quercus berberidifolia	All data	1.67	80	3.66588	76.3341
Quercus berberidifolia	All data	1.69	12.8	3.66588	9.13412
Quercus berberidifolia	All data	1.7	55	3.66588	51.3341
Umbellaria californica	All data	0.52	47.5	6.30617	41.1938	14
Umbellaria californica	All data	0.589	39	6.30617	32.6938
Umbellaria californica	All data	0.63	60	6.30617	53.6938
Umbellaria californica	All data	0.85	76	6.30617	69.6938
Umbellaria californica	All data	0.93	59	6.30617	52.6938
Umbellaria californica	All data	1.1	82	6.30617	75.6938
Umbellaria californica	All data	1.27	56	6.30617	49.6938
Umbellaria californica	All data	1.4	41	6.30617	34.6938
Umbellaria californica	All data	1.5	103	6.30617	96.6938
Umbellaria californica	All data	1.7	82	6.30617	75.6938
Umbellaria californica	All data	2.38	9.9	6.30617	3.59383
Umbellaria californica	All data	2.43	12.9	6.30617	6.59383
Umbellaria californica	All data	2.5	11.7	6.30617	5.39383
Umbellaria californica	All data	0.633	238	6.30617	231.694
Acer negundo	Refined data (Refined)	0.1055	230	2.39581	227.604	30
Acer negundo	Refined data	0.138	485	2.39581	482.604
Acer negundo	Refined data	0.201	157	2.39581	154.604
Acer negundo	Refined data	0.202	250	2.39581	247.604
Acer negundo	Refined data	0.2475	305	2.39581	302.604
Acer negundo	Refined data	0.343	51	2.39581	48.6042
Acer negundo	Refined data	0.384	74	2.39581	71.6042
Acer negundo	Refined data	0.434	148	2.39581	145.604
Acer negundo	Refined data	0.462	230	2.39581	227.604
Acer negundo	Refined data	0.4695	43.5	2.39581	41.1042
Acer negundo	Refined data	0.492	72	2.39581	69.6042
Acer negundo	Refined data	0.5	172	2.39581	169.604
Acer negundo	Refined data	0.51	113	2.39581	110.604
Acer negundo	Refined data	0.5115	191	2.39581	188.604
Acer negundo	Refined data	0.512	13.4	2.39581	11.0042
Acer negundo	Refined data	0.6545	124	2.39581	121.604
Acer negundo	Refined data	0.85	3.8	2.39581	1.40419
Acer negundo	Refined data	0.8675	20	2.39581	17.6042
Acer negundo	Refined data	0.87	22.2	2.39581	19.8042
Acer negundo	Refined data	0.958	50	2.39581	47.6042
Acer negundo	Refined data	0.961	12.4	2.39581	10.0042
Acer negundo	Refined data	0.9695	8.3	2.39581	5.90419
Acer negundo	Refined data	1.139	10.9	2.39581	8.50419
Acer negundo	Refined data	1.213	11.6	2.39581	9.20419
Acer negundo	Refined data	1.253	25.6	2.39581	23.2042
Acer negundo	Refined data	1.34	5.8	2.39581	3.40419
Acer negundo	Refined data	1.38	7.8	2.39581	5.40419
Acer negundo	Refined data	1.383	21.6	2.39581	19.2042
Acer negundo	Refined data	1.51	8.8	2.39581	6.40419
Acer negundo	Refined data	1.543	35	2.39581	32.6042
Alnus rhombifolia	Refined data	0.125	102	2.90117	99.0988	26
Alnus rhombifolia	Refined data	0.222	88	2.90117	85.0988
Alnus rhombifolia	Refined data	0.256	100	2.90117	97.0988
Alnus rhombifolia	Refined data	0.26	159	2.90117	156.099
Alnus rhombifolia	Refined data	0.298	161	2.90117	158.099
Alnus rhombifolia	Refined data	0.3	68	2.90117	65.0988
Alnus rhombifolia	Refined data	0.302	105	2.90117	102.099
Alnus rhombifolia	Refined data	0.37	174	2.90117	171.099
Alnus rhombifolia	Refined data	0.4	149	2.90117	146.099
Alnus rhombifolia	Refined data	0.402	77	2.90117	74.0988
Alnus rhombifolia	Refined data	0.609	84	2.90117	81.0988
Alnus rhombifolia	Refined data	0.75	151	2.90117	148.099
Alnus rhombifolia	Refined data	0.9	139	2.90117	136.099
Alnus rhombifolia	Refined data	1.111	68	2.90117	65.0988
Alnus rhombifolia	Refined data	1.136	11	2.90117	8.09883
Alnus rhombifolia	Refined data	1.151	134	2.90117	131.099
Alnus rhombifolia	Refined data	1.261	86	2.90117	83.0988
Alnus rhombifolia	Refined data	1.35	42	2.90117	39.0988
Alnus rhombifolia	Refined data	1.37	59	2.90117	56.0988
Alnus rhombifolia	Refined data	1.381	0	2.90117	-2.90117
Alnus rhombifolia	Refined data	1.432	33.5	2.90117	30.5988
Alnus rhombifolia	Refined data	1.45	52	2.90117	49.0988
Alnus rhombifolia	Refined data	1.453	86	2.90117	83.0988
Alnus rhombifolia	Refined data	1.462	38	2.90117	35.0988
Alnus rhombifolia	Refined data	1.571	0	2.90117	-2.90117
Alnus rhombifolia	Refined data	1.652	7.9	2.90117	4.99883
Betula occidentalis	Refined data	0.175	228	3.85853	224.141	37
Betula occidentalis	Refined data	0.18	81	3.85853	77.1415
Betula occidentalis	Refined data	0.197	167	3.85853	163.141
Betula occidentalis	Refined data	0.23	144	3.85853	140.141
Betula occidentalis	Refined data	0.328	63	3.85853	59.1415
Betula occidentalis	Refined data	0.4	110	3.85853	106.141
Betula occidentalis	Refined data	0.441	198	3.85853	194.141
Betula occidentalis	Refined data	0.445	63	3.85853	59.1415
Betula occidentalis	Refined data	0.45	85	3.85853	81.1415
Betula occidentalis	Refined data	0.48	105	3.85853	101.141
Betula occidentalis	Refined data	0.519	173	3.85853	169.141
Betula occidentalis	Refined data	0.623	48.5	3.85853	44.6415
Betula occidentalis	Refined data	0.689	142	3.85853	138.141
Betula occidentalis	Refined data	1.09	77	3.85853	73.1415
Betula occidentalis	Refined data	1.115	218	3.85853	214.141
Betula occidentalis	Refined data	1.16	250	3.85853	246.141
Betula occidentalis	Refined data	1.21	262	3.85853	258.141
Betula occidentalis	Refined data	1.26	70	3.85853	66.1415
Betula occidentalis	Refined data	1.313	71	3.85853	67.1415
Betula occidentalis	Refined data	1.38	370	3.85853	366.141
Betula occidentalis	Refined data	1.47	71	3.85853	67.1415
Betula occidentalis	Refined data	1.53	56	3.85853	52.1415
Betula occidentalis	Refined data	1.53	98	3.85853	94.1415
Betula occidentalis	Refined data	1.58	144	3.85853	140.141
Betula occidentalis	Refined data	1.7	320	3.85853	316.141
Betula occidentalis	Refined data	1.77	254	3.85853	250.141
Betula occidentalis	Refined data	1.8	9.9	3.85853	6.04147
Betula occidentalis	Refined data	1.84	44	3.85853	40.1415
Betula occidentalis	Refined data	2.23	8	3.85853	4.14147
Betula occidentalis	Refined data	2.27	7.2	3.85853	3.34147
Betula occidentalis	Refined data	2.35	34.5	3.85853	30.6415
Betula occidentalis	Refined data	2.43	13.9	3.85853	10.0415
Betula occidentalis	Refined data	2.64	40	3.85853	36.1415
Betula occidentalis	Refined data	2.71	20.6	3.85853	16.7415
Betula occidentalis	Refined data	2.84	15.6	3.85853	11.7415
Betula occidentalis	Refined data	3.2	15.9	3.85853	12.0415
Betula occidentalis	Refined data	3.35	24.6	3.85853	20.7415
Cercocarpus betuloides	Refined data	0.242	74	5.56791	68.4321	31
Cercocarpus betuloides	Refined data	0.3	139	5.56791	133.432
Cercocarpus betuloides	Refined data	0.32	73	5.56791	67.4321
Cercocarpus betuloides	Refined data	0.462	134	5.56791	128.432
Cercocarpus betuloides	Refined data	0.47	76	5.56791	70.4321
Cercocarpus betuloides	Refined data	0.67	86	5.56791	80.4321
Cercocarpus betuloides	Refined data	0.7	52	5.56791	46.4321
Cercocarpus betuloides	Refined data	1.4	67	5.56791	61.4321
Cercocarpus betuloides	Refined data	1.42	104	5.56791	98.4321
Cercocarpus betuloides	Refined data	1.5	33.5	5.56791	27.9321
Cercocarpus betuloides	Refined data	1.58	12.4	5.56791	6.83209
Cercocarpus betuloides	Refined data	1.6	103	5.56791	97.4321
Cercocarpus betuloides	Refined data	1.7	143	5.56791	137.432
Cercocarpus betuloides	Refined data	1.78	17.6	5.56791	12.0321
Cercocarpus betuloides	Refined data	1.8	159	5.56791	153.432
Cercocarpus betuloides	Refined data	1.8	9.6	5.56791	4.03209
Cercocarpus betuloides	Refined data	1.9	182	5.56791	176.432
Cercocarpus betuloides	Refined data	1.9	64	5.56791	58.4321
Cercocarpus betuloides	Refined data	1.9	25.2	5.56791	19.6321
Cercocarpus betuloides	Refined data	1.9	12.6	5.56791	7.03209
Cercocarpus betuloides	Refined data	1.98	31	5.56791	25.4321
Cercocarpus betuloides	Refined data	2	164	5.56791	158.432
Cercocarpus betuloides	Refined data	2	13.2	5.56791	7.63209
Cercocarpus betuloides	Refined data	2	63	5.56791	57.4321
Cercocarpus betuloides	Refined data	2	15.6	5.56791	10.0321
Cercocarpus betuloides	Refined data	2.06	7.5	5.56791	1.93209
Cercocarpus betuloides	Refined data	2.1	27.6	5.56791	22.0321
Cercocarpus betuloides	Refined data	2.16	105	5.56791	99.4321
Cercocarpus betuloides	Refined data	2.2	7.6	5.56791	2.03209
Cercocarpus betuloides	Refined data	2.3	6.1	5.56791	0.53209
Cercocarpus betuloides	Refined data	2.9	22.6	5.56791	17.0321
Cercis occidentalis	Refined data	0.4	234	1.61951	232.38	28
Cercis occidentalis	Refined data	0.43	254	1.61951	252.38
Cercis occidentalis	Refined data	0.448	115	1.61951	113.38
Cercis occidentalis	Refined data	0.63	286	1.61951	284.38
Cercis occidentalis	Refined data	0.7	148	1.61951	146.38
Cercis occidentalis	Refined data	0.71	84	1.61951	82.3805
Cercis occidentalis	Refined data	0.8	77	1.61951	75.3805
Cercis occidentalis	Refined data	0.85	77	1.61951	75.3805
Cercis occidentalis	Refined data	1.14	94	1.61951	92.3805
Cercis occidentalis	Refined data	1.2	185	1.61951	183.38
Cercis occidentalis	Refined data	1.53	94	1.61951	92.3805
Cercis occidentalis	Refined data	1.6	66	1.61951	64.3805
Cercis occidentalis	Refined data	1.64	4.35	1.61951	2.73049
Cercis occidentalis	Refined data	1.68	70	1.61951	68.3805
Cercis occidentalis	Refined data	1.7	180	1.61951	178.38
Cercis occidentalis	Refined data	1.75	11	1.61951	9.38049
Cercis occidentalis	Refined data	1.8	2.85	1.61951	1.23049
Cercis occidentalis	Refined data	1.8	34	1.61951	32.3805
Cercis occidentalis	Refined data	1.88	15.1	1.61951	13.4805
Cercis occidentalis	Refined data	1.88	12.5	1.61951	10.8805
Cercis occidentalis	Refined data	1.9	99	1.61951	97.3805
Cercis occidentalis	Refined data	1.92	62	1.61951	60.3805
Cercis occidentalis	Refined data	1.96	31.5	1.61951	29.8805
Cercis occidentalis	Refined data	1.97	42.5	1.61951	40.8805
Cercis occidentalis	Refined data	2.04	27.8	1.61951	26.1805
Cercis occidentalis	Refined data	2.05	5	1.61951	3.38049
Cercis occidentalis	Refined data	2.12	34	1.61951	32.3805
Cercis occidentalis	Refined data	2.5	11.5	1.61951	9.88049
Ceanothus spinosus	Refined data	0.312	58	2.36353	55.6365	36
Ceanothus spinosus	Refined data	0.335	58	2.36353	55.6365
Ceanothus spinosus	Refined data	0.36	360	2.36353	357.636
Ceanothus spinosus	Refined data	0.38	123	2.36353	120.636
Ceanothus spinosus	Refined data	0.421	294	2.36353	291.636
Ceanothus spinosus	Refined data	0.43	234	2.36353	231.636
Ceanothus spinosus	Refined data	0.45	106	2.36353	103.636
Ceanothus spinosus	Refined data	0.476	114	2.36353	111.636
Ceanothus spinosus	Refined data	0.59	132	2.36353	129.636
Ceanothus spinosus	Refined data	0.613	157	2.36353	154.636
Ceanothus spinosus	Refined data	0.65	87	2.36353	84.6365
Ceanothus spinosus	Refined data	0.67	126	2.36353	123.636
Ceanothus spinosus	Refined data	0.7	112	2.36353	109.636
Ceanothus spinosus	Refined data	1.03	94	2.36353	91.6365
Ceanothus spinosus	Refined data	1.103	144	2.36353	141.636
Ceanothus spinosus	Refined data	1.21	107	2.36353	104.636
Ceanothus spinosus	Refined data	1.243	238	2.36353	235.636
Ceanothus spinosus	Refined data	1.32	45	2.36353	42.6365
Ceanothus spinosus	Refined data	1.43	195	2.36353	192.636
Ceanothus spinosus	Refined data	1.459	28	2.36353	25.6365
Ceanothus spinosus	Refined data	1.49	112	2.36353	109.636
Ceanothus spinosus	Refined data	1.54	65	2.36353	62.6365
Ceanothus spinosus	Refined data	1.56	74	2.36353	71.6365
Ceanothus spinosus	Refined data	1.65	69	2.36353	66.6365
Ceanothus spinosus	Refined data	1.66	119	2.36353	116.636
Ceanothus spinosus	Refined data	1.7	85	2.36353	82.6365
Ceanothus spinosus	Refined data	1.7	23.4	2.36353	21.0365
Ceanothus spinosus	Refined data	1.75	139	2.36353	136.636
Ceanothus spinosus	Refined data	1.83	190	2.36353	187.636
Ceanothus spinosus	Refined data	1.85	14.9	2.36353	12.5365
Ceanothus spinosus	Refined data	1.9	78	2.36353	75.6365
Ceanothus spinosus	Refined data	1.923	76	2.36353	73.6365
Ceanothus spinosus	Refined data	1.98	47	2.36353	44.6365
Ceanothus spinosus	Refined data	1.99	32	2.36353	29.6365
Ceanothus spinosus	Refined data	2.25	15.6	2.36353	13.2365
Ceanothus spinosus	Refined data	2.34	47	2.36353	44.6365
Encelia californica	Refined data	0.256	238	5.32718	232.673	36
Encelia californica	Refined data	0.364	168	5.32718	162.673
Encelia californica	Refined data	0.442	254	5.32718	248.673
Encelia californica	Refined data	0.488	154	5.32718	148.673
Encelia californica	Refined data	0.608	240	5.32718	234.673
Encelia californica	Refined data	0.651	47.5	5.32718	42.1728
Encelia californica	Refined data	0.806	162	5.32718	156.673
Encelia californica	Refined data	0.894	159	5.32718	153.673
Encelia californica	Refined data	1.02	102	5.32718	96.6728
Encelia californica	Refined data	1.061	15.8	5.32718	10.4728
Encelia californica	Refined data	1.106	99	5.32718	93.6728
Encelia californica	Refined data	1.11	122	5.32718	116.673
Encelia californica	Refined data	1.154	51	5.32718	45.6728
Encelia californica	Refined data	1.154	45.5	5.32718	40.1728
Encelia californica	Refined data	1.188	86	5.32718	80.6728
Encelia californica	Refined data	1.245	62	5.32718	56.6728
Encelia californica	Refined data	1.248	59	5.32718	53.6728
Encelia californica	Refined data	1.27	47	5.32718	41.6728
Encelia californica	Refined data	1.28	56	5.32718	50.6728
Encelia californica	Refined data	1.282	16.1	5.32718	10.7728
Encelia californica	Refined data	1.352	53	5.32718	47.6728
Encelia californica	Refined data	1.494	69	5.32718	63.6728
Encelia californica	Refined data	1.525	43	5.32718	37.6728
Encelia californica	Refined data	1.553	68	5.32718	62.6728
Encelia californica	Refined data	1.56	44.5	5.32718	39.1728
Encelia californica	Refined data	1.563	40.5	5.32718	35.1728
Encelia californica	Refined data	1.573	51	5.32718	45.6728
Encelia californica	Refined data	1.575	98	5.32718	92.6728
Encelia californica	Refined data	1.605	9	5.32718	3.67282
Encelia californica	Refined data	1.638	10.8	5.32718	5.47282
Encelia californica	Refined data	1.64	89	5.32718	83.6728
Encelia californica	Refined data	1.658	18.6	5.32718	13.2728
Encelia californica	Refined data	1.75	74	5.32718	68.6728
Encelia californica	Refined data	1.78	78	5.32718	72.6728
Encelia californica	Refined data	1.823	33	5.32718	27.6728
Encelia californica	Refined data	1.874	5	5.32718	-0.327184
Encelia farinosa	Refined data	0.07	290	3.23173	286.768	51
Encelia farinosa	Refined data	0.124	286	3.23173	282.768
Encelia farinosa	Refined data	0.146	276	3.23173	272.768
Encelia farinosa	Refined data	0.266	236	3.23173	232.768
Encelia farinosa	Refined data	0.36	325	3.23173	321.768
Encelia farinosa	Refined data	0.506	210	3.23173	206.768
Encelia farinosa	Refined data	0.58	202	3.23173	198.768
Encelia farinosa	Refined data	0.604	350	3.23173	346.768
Encelia farinosa	Refined data	0.684	298	3.23173	294.768
Encelia farinosa	Refined data	0.905	280	3.23173	276.768
Encelia farinosa	Refined data	0.919	238	3.23173	234.768
Encelia farinosa	Refined data	0.92	330	3.23173	326.768
Encelia farinosa	Refined data	0.93	315	3.23173	311.768
Encelia farinosa	Refined data	0.975	390	3.23173	386.768
Encelia farinosa	Refined data	1.114	252	3.23173	248.768
Encelia farinosa	Refined data	1.247	42	3.23173	38.7683
Encelia farinosa	Refined data	1.299	136	3.23173	132.768
Encelia farinosa	Refined data	1.345	288	3.23173	284.768
Encelia farinosa	Refined data	1.36	288	3.23173	284.768
Encelia farinosa	Refined data	1.409	298	3.23173	294.768
Encelia farinosa	Refined data	1.556	46	3.23173	42.7683
Encelia farinosa	Refined data	1.565	100	3.23173	96.7683
Encelia farinosa	Refined data	1.578	138	3.23173	134.768
Encelia farinosa	Refined data	1.614	68	3.23173	64.7683
Encelia farinosa	Refined data	1.668	124	3.23173	120.768
Encelia farinosa	Refined data	1.686	186	3.23173	182.768
Encelia farinosa	Refined data	1.708	97	3.23173	93.7683
Encelia farinosa	Refined data	1.786	114	3.23173	110.768
Encelia farinosa	Refined data	1.84	82	3.23173	78.7683
Encelia farinosa	Refined data	1.922	29.6	3.23173	26.3683
Encelia farinosa	Refined data	1.923	50	3.23173	46.7683
Encelia farinosa	Refined data	2.054	21.8	3.23173	18.5683
Encelia farinosa	Refined data	2.065	4.95	3.23173	1.71827
Encelia farinosa	Refined data	2.08	8.6	3.23173	5.36827
Encelia farinosa	Refined data	2.102	4.2	3.23173	0.968274
Encelia farinosa	Refined data	2.116	128	3.23173	124.768
Encelia farinosa	Refined data	2.118	15.2	3.23173	11.9683
Encelia farinosa	Refined data	2.121	10.6	3.23173	7.36827
Encelia farinosa	Refined data	2.128	4.8	3.23173	1.56827
Encelia farinosa	Refined data	2.138	258	3.23173	254.768
Encelia farinosa	Refined data	2.139	13.9	3.23173	10.6683
Encelia farinosa	Refined data	2.21	6.2	3.23173	2.96827
Encelia farinosa	Refined data	2.293	7.4	3.23173	4.16827
Encelia farinosa	Refined data	2.443	26	3.23173	22.7683
Encelia farinosa	Refined data	2.447	12.5	3.23173	9.26827
Encelia farinosa	Refined data	2.483	5.7	3.23173	2.46827
Encelia farinosa	Refined data	2.505	12.5	3.23173	9.26827
Encelia farinosa	Refined data	2.51	9.9	3.23173	6.66827
Encelia farinosa	Refined data	2.526	33	3.23173	29.7683
Encelia farinosa	Refined data	2.706	14.7	3.23173	11.4683
Encelia farinosa	Refined data	2.74	6.9	3.23173	3.66827
Fraxinus dipetala	Refined data	0.09	191	5.11413	185.886	24
Fraxinus dipetala	Refined data	0.112	125	5.11413	119.886
Fraxinus dipetala	Refined data	0.114	121	5.11413	115.886
Fraxinus dipetala	Refined data	0.148	146	5.11413	140.886
Fraxinus dipetala	Refined data	0.172	89	5.11413	83.8859
Fraxinus dipetala	Refined data	0.183	120	5.11413	114.886
Fraxinus dipetala	Refined data	0.192	151	5.11413	145.886
Fraxinus dipetala	Refined data	0.207	160	5.11413	154.886
Fraxinus dipetala	Refined data	0.283	102	5.11413	96.8859
Fraxinus dipetala	Refined data	0.3	108	5.11413	102.886
Fraxinus dipetala	Refined data	0.3	149	5.11413	143.886
Fraxinus dipetala	Refined data	0.345	96	5.11413	90.8859
Fraxinus dipetala	Refined data	0.358	103	5.11413	97.8859
Fraxinus dipetala	Refined data	0.496	18.2	5.11413	13.0859
Fraxinus dipetala	Refined data	0.501	94	5.11413	88.8859
Fraxinus dipetala	Refined data	0.504	29	5.11413	23.8859
Fraxinus dipetala	Refined data	0.545	23	5.11413	17.8859
Fraxinus dipetala	Refined data	0.563	49	5.11413	43.8859
Fraxinus dipetala	Refined data	0.586	36.5	5.11413	31.3859
Fraxinus dipetala	Refined data	0.613	21.4	5.11413	16.2859
Fraxinus dipetala	Refined data	0.63	31.5	5.11413	26.3859
Fraxinus dipetala	Refined data	0.632	35	5.11413	29.8859
Fraxinus dipetala	Refined data	0.655	29	5.11413	23.8859
Fraxinus dipetala	Refined data	0.745	41.5	5.11413	36.3859
Malosma laurina	Refined data	0.156	164	6.60608	157.394	18
Malosma laurina	Refined data	0.193	135	6.60608	128.394
Malosma laurina	Refined data	0.202	128	6.60608	121.394
Malosma laurina	Refined data	0.365	127	6.60608	120.394
Malosma laurina	Refined data	0.3755	82	6.60608	75.3939
Malosma laurina	Refined data	0.466	59	6.60608	52.3939
Malosma laurina	Refined data	0.57	120	6.60608	113.394
Malosma laurina	Refined data	0.614	110	6.60608	103.394
Malosma laurina	Refined data	0.771	99	6.60608	92.3939
Malosma laurina	Refined data	0.86	86	6.60608	79.3939
Malosma laurina	Refined data	0.97	146	6.60608	139.394
Malosma laurina	Refined data	1.065	48	6.60608	41.3939
Malosma laurina	Refined data	1.157	58	6.60608	51.3939
Malosma laurina	Refined data	1.225	7.9	6.60608	1.29392
Malosma laurina	Refined data	1.273	23	6.60608	16.3939
Malosma laurina	Refined data	1.278	29.8	6.60608	23.1939
Malosma laurina	Refined data	1.438	28.6	6.60608	21.9939
Malosma laurina	Refined data	1.532	35.5	6.60608	28.8939
Malosma laurina	Refined data	1.628	26.2	6.60608	19.5939
Malosma laurina	Refined data	1.666	17	6.60608	10.3939
Malosma laurina	Refined data	1.785	12.8	6.60608	6.19392
Malosma laurina	Refined data	2.619	0	6.60608	-6.60608
Platanus racemosa	Refined data	0.094	73	2.43526	70.5647	22
Platanus racemosa	Refined data	0.118	71	2.43526	68.5647
Platanus racemosa	Refined data	0.192	51	2.43526	48.5647
Platanus racemosa	Refined data	0.342	177	2.43526	174.565
Platanus racemosa	Refined data	0.444	238	2.43526	235.565
Platanus racemosa	Refined data	0.78	137	2.43526	134.565
Platanus racemosa	Refined data	0.85	138	2.43526	135.565
Platanus racemosa	Refined data	0.87	100	2.43526	97.5647
Platanus racemosa	Refined data	0.98	128	2.43526	125.565
Platanus racemosa	Refined data	1.1	158	2.43526	155.565
Platanus racemosa	Refined data	1.21	74	2.43526	71.5647
Platanus racemosa	Refined data	1.28	177	2.43526	174.565
Platanus racemosa	Refined data	1.43	7.1	2.43526	4.66474
Platanus racemosa	Refined data	1.48	98	2.43526	95.5647
Platanus racemosa	Refined data	1.49	55	2.43526	52.5647
Platanus racemosa	Refined data	1.53	142	2.43526	139.565
Platanus racemosa	Refined data	1.6	12.3	2.43526	9.86474
Platanus racemosa	Refined data	1.62	39	2.43526	36.5647
Platanus racemosa	Refined data	1.7	50	2.43526	47.5647
Platanus racemosa	Refined data	1.9	28	2.43526	25.5647
Platanus racemosa	Refined data	1.98	41	2.43526	38.5647
Platanus racemosa	Refined data	2.27	52	2.43526	49.5647
Prunus ilicifolia	Refined data	0.128	59	1.58545	57.4145	25
Prunus ilicifolia	Refined data	0.302	56	1.58545	54.4145
Prunus ilicifolia	Refined data	0.308	84	1.58545	82.4145
Prunus ilicifolia	Refined data	0.337	55	1.58545	53.4145
Prunus ilicifolia	Refined data	0.339	73	1.58545	71.4145
Prunus ilicifolia	Refined data	0.432	64	1.58545	62.4145
Prunus ilicifolia	Refined data	0.5365	30	1.58545	28.4145
Prunus ilicifolia	Refined data	0.593	153	1.58545	151.415
Prunus ilicifolia	Refined data	0.629	22	1.58545	20.4145
Prunus ilicifolia	Refined data	0.686	13.2	1.58545	11.6145
Prunus ilicifolia	Refined data	0.695	65	1.58545	63.4145
Prunus ilicifolia	Refined data	0.7	49.5	1.58545	47.9145
Prunus ilicifolia	Refined data	0.7005	27.8	1.58545	26.2145
Prunus ilicifolia	Refined data	0.724	65	1.58545	63.4145
Prunus ilicifolia	Refined data	0.749	30	1.58545	28.4145
Prunus ilicifolia	Refined data	0.75	24	1.58545	22.4145
Prunus ilicifolia	Refined data	0.87	99	1.58545	97.4145
Prunus ilicifolia	Refined data	0.987	77	1.58545	75.4145
Prunus ilicifolia	Refined data	1.05	52	1.58545	50.4145
Prunus ilicifolia	Refined data	1.2	10.8	1.58545	9.21455
Prunus ilicifolia	Refined data	1.44	22.8	1.58545	21.2145
Prunus ilicifolia	Refined data	1.6	39	1.58545	37.4145
Prunus ilicifolia	Refined data	1.8	15.4	1.58545	13.8145
Prunus ilicifolia	Refined data	1.86	19.9	1.58545	18.3145
Prunus ilicifolia	Refined data	1.923	3.65	1.58545	2.06455
Quercus agrifolia	Refined data	0.078	123	3.10896	119.891	75
Quercus agrifolia	Refined data	0.086	72	3.10896	68.891
Quercus agrifolia	Refined data	0.115	52	3.10896	48.891
Quercus agrifolia	Refined data	0.14	90	3.10896	86.891
Quercus agrifolia	Refined data	0.159	132	3.10896	128.891
Quercus agrifolia	Refined data	0.16	92	3.10896	88.891
Quercus agrifolia	Refined data	0.162	87	3.10896	83.891
Quercus agrifolia	Refined data	0.175	79	3.10896	75.891
Quercus agrifolia	Refined data	0.184	77	3.10896	73.891
Quercus agrifolia	Refined data	0.204	105	3.10896	101.891
Quercus agrifolia	Refined data	0.293	122	3.10896	118.891
Quercus agrifolia	Refined data	0.327	71	3.10896	67.891
Quercus agrifolia	Refined data	0.334	118	3.10896	114.891
Quercus agrifolia	Refined data	0.359	139	3.10896	135.891
Quercus agrifolia	Refined data	0.382	95	3.10896	91.891
Quercus agrifolia	Refined data	0.392	93	3.10896	89.891
Quercus agrifolia	Refined data	0.434	134	3.10896	130.891
Quercus agrifolia	Refined data	0.452	99	3.10896	95.891
Quercus agrifolia	Refined data	0.461	53	3.10896	49.891
Quercus agrifolia	Refined data	0.462	129	3.10896	125.891
Quercus agrifolia	Refined data	0.505	60	3.10896	56.891
Quercus agrifolia	Refined data	0.52	97	3.10896	93.891
Quercus agrifolia	Refined data	0.53	151	3.10896	147.891
Quercus agrifolia	Refined data	0.543	92	3.10896	88.891
Quercus agrifolia	Refined data	0.601	99	3.10896	95.891
Quercus agrifolia	Refined data	0.822	162	3.10896	158.891
Quercus agrifolia	Refined data	0.984	118	3.10896	114.891
Quercus agrifolia	Refined data	1.09	63	3.10896	59.891
Quercus agrifolia	Refined data	1.14	111	3.10896	107.891
Quercus agrifolia	Refined data	1.145	78	3.10896	74.891
Quercus agrifolia	Refined data	1.29	139	3.10896	135.891
Quercus agrifolia	Refined data	1.308	65	3.10896	61.891
Quercus agrifolia	Refined data	1.333	64	3.10896	60.891
Quercus agrifolia	Refined data	1.342	173	3.10896	169.891
Quercus agrifolia	Refined data	1.345	120	3.10896	116.891
Quercus agrifolia	Refined data	1.397	127	3.10896	123.891
Quercus agrifolia	Refined data	1.429	60	3.10896	56.891
Quercus agrifolia	Refined data	1.438	184	3.10896	180.891
Quercus agrifolia	Refined data	1.467	89	3.10896	85.891
Quercus agrifolia	Refined data	1.691	41	3.10896	37.891
Quercus agrifolia	Refined data	1.867	82	3.10896	78.891
Quercus agrifolia	Refined data	1.875	105	3.10896	101.891
Quercus agrifolia	Refined data	1.915	113	3.10896	109.891
Quercus agrifolia	Refined data	1.943	73	3.10896	69.891
Quercus agrifolia	Refined data	1.983	67	3.10896	63.891
Quercus agrifolia	Refined data	1.995	109	3.10896	105.891
Quercus agrifolia	Refined data	1.997	159	3.10896	155.891
Quercus agrifolia	Refined data	1.9997	21.8	3.10896	18.691
Quercus agrifolia	Refined data	2.012	64	3.10896	60.891
Quercus agrifolia	Refined data	2.04	22.8	3.10896	19.691
Quercus agrifolia	Refined data	2.101	78	3.10896	74.891
Quercus agrifolia	Refined data	2.128	145	3.10896	141.891
Quercus agrifolia	Refined data	2.19	64	3.10896	60.891
Quercus agrifolia	Refined data	2.26	78	3.10896	74.891
Quercus agrifolia	Refined data	2.39	6.9	3.10896	3.79104
Quercus agrifolia	Refined data	2.74	26.6	3.10896	23.491
Quercus agrifolia	Refined data	2.76	67	3.10896	63.891
Quercus agrifolia	Refined data	2.763	157	3.10896	153.891
Quercus agrifolia	Refined data	3.01	38.5	3.10896	35.391
Quercus agrifolia	Refined data	3.025	52	3.10896	48.891
Quercus agrifolia	Refined data	3.044	6.4	3.10896	3.29104
Quercus agrifolia	Refined data	3.055	52	3.10896	48.891
Quercus agrifolia	Refined data	3.158	7.8	3.10896	4.69104
Quercus agrifolia	Refined data	3.185	26.6	3.10896	23.491
Quercus agrifolia	Refined data	3.22	34	3.10896	30.891
Quercus agrifolia	Refined data	3.223	16.8	3.10896	13.691
Quercus agrifolia	Refined data	3.251	66	3.10896	62.891
Quercus agrifolia	Refined data	3.27	67	3.10896	63.891
Quercus agrifolia	Refined data	3.31	5.7	3.10896	2.59104
Quercus agrifolia	Refined data	3.32	5.4	3.10896	2.29104
Quercus agrifolia	Refined data	3.372	3.35	3.10896	0.241036
Quercus agrifolia	Refined data	3.5215	5	3.10896	1.89104
Quercus agrifolia	Refined data	3.702	5.3	3.10896	2.19104
Quercus agrifolia	Refined data	3.999	36.5	3.10896	33.391
Quercus agrifolia	Refined data	4	7	3.10896	3.89104
Quercus berberidifolia	Refined data	0.46	250	3.66588	246.334	14
Quercus berberidifolia	Refined data	0.54	111	3.66588	107.334
Quercus berberidifolia	Refined data	0.76	272	3.66588	268.334
Quercus berberidifolia	Refined data	1.06	204	3.66588	200.334
Quercus berberidifolia	Refined data	1.27	21	3.66588	17.3341
Quercus berberidifolia	Refined data	1.34	62	3.66588	58.3341
Quercus berberidifolia	Refined data	1.37	58	3.66588	54.3341
Quercus berberidifolia	Refined data	1.4	9.4	3.66588	5.73412
Quercus berberidifolia	Refined data	1.61	47	3.66588	43.3341
Quercus berberidifolia	Refined data	1.67	80	3.66588	76.3341
Quercus berberidifolia	Refined data	1.69	12.8	3.66588	9.13412
Quercus berberidifolia	Refined data	1.7	55	3.66588	51.3341
Quercus berberidifolia	Refined data	1.69	12.8	3.66588	9.13412
Quercus berberidifolia	Refined data	1.7	55	3.66588	51.3341
Umbellaria californica	Refined data	0.589	39	6.30617	32.6938	13
Umbellaria californica	Refined data	0.63	60	6.30617	53.6938
Umbellaria californica	Refined data	0.633	238	6.30617	231.694
Umbellaria californica	Refined data	0.85	76	6.30617	69.6938
Umbellaria californica	Refined data	0.93	59	6.30617	52.6938
Umbellaria californica	Refined data	1.1	82	6.30617	75.6938
Umbellaria californica	Refined data	1.27	56	6.30617	49.6938
Umbellaria californica	Refined data	1.4	41	6.30617	34.6938
Umbellaria californica	Refined data	1.5	103	6.30617	96.6938
Umbellaria californica	Refined data	1.7	82	6.30617	75.6938
Umbellaria californica	Refined data	2.38	9.9	6.30617	3.59383
Umbellaria californica	Refined data	2.43	12.9	6.30617	6.59383
Umbellaria californica	Refined data	2.5	11.7	6.30617	5.39383
