# Supplementary material for: A stomatal safety-efficiency trade-off constrains responses to leaf dehydration
Source: Nat Commun. 2019 Jul 30;10:3398. doi: 10.1038/s41467-019-11006-1 (PMC6667445; doi:10.1038/s41467-019-11006-1)
Supplement: Supplementary file 6 — Supplementary Data 4 [file 41467_2019_11006_MOESM6_ESM.xlsx]

## Sheet: 4
Supplementary Data 4. Parameters of models fitted to stomatal responses to leaf water potential in 15 California woody species grown in a common garden design.
Tables from left to right show parameters for linear, sigmoidal, logistic and exponential models, and extracted parameters, and the right-most Table presents the model selected by maximum likelihood with lowest AICc. Legend of symbols is below the Table.
Linear	Linear	Linear	Linear	Linear	Linear	Linear	Linear	Linear	Linear	Linear	Linear	Linear	Linear	Linear	Linear	Linear			Sigmoidal	Sigmoidal	Sigmoidal	Sigmoidal	Sigmoidal	Sigmoidal	Sigmoidal	Sigmoidal	Sigmoidal	Sigmoidal	Sigmoidal	Sigmoidal	Sigmoidal	Sigmoidal	Sigmoidal	Sigmoidal	Sigmoidal	Sigmoidal			Logistic	Logistic	Logistic	Logistic	Logistic	Logistic	Logistic	Logistic	Logistic	Logistic	Logistic
	Species	data.type	gmax	a	sd	R2	slope	AICcorr	sterror_gmax	sterror.a	sterror.sd	N	gmax	ψgs20	ψgs50	ψgs80		Model	Species	data.type	a	b	xo	sd	rsq	slope	AICcorr	sterror_1.A	sterror.B	sterror.Xo	sterror.sd	N	gmax	ψgs20	ψgs50	ψgs80		Model	Species	data.type	A.A	B.B	C.Xo	D.sd	rsq	slope	AICcorr	sterror_1.A	sterror.B
Linear	Acer negundo	All Data	190.99	-149.729	86.7507	0.353791	1	406.774	28.4908	34.7019	10.5199	34	190.99	0.255115	0.637787	1.02046		Sigmoidal	Acer negundo	All Data	723.906	-0.248766	-0.0199665	77.649	0.482276	1.00612	401.817	656.06	0.0882234	0.369245	9.4609	34	347.435	0.0976475	0.266818	0.537918		Logistic	Acer negundo	All Data	466.583	1.54301	0.17273	76.0286	0.503658	1	400.383	311.05	0.639729
Linear	Acer negundo	Refined	204.623	-162.498	83.882	0.40522	1	392.819	28.5338	34.2695	10.3251	33	204.623	0.251846	0.629616	1.00739		Sigmoidal	Acer negundo	Refined	723.906	-0.214789	0.0501299	69.5589	0.591	1.0059	383.062	531.378	0.069889	0.277654	8.61028	33	404.001	0.0962994	0.254011	0.495672		Logistic	Acer negundo	Refined	403.237	1.98933	0.244185	67.9133	0.610123	1	381.482	120.518	0.647018
Linear	Alnus rhombifolia	All Data	115.9	-48.4956	43.2823	0.261973	1	307.788	14.7098	15.1145	5.68317	29	115.9	0.477982	1.19496	1.91193		Sigmoidal	Alnus rhombifolia	All Data	100.887	-0.14801	1.34497	39.8447	0.37455	1	305.694	10.1925	0.0782768	0.0896569	5.2318	29	100.876	1.13987	1.34501	1.55018		Logistic	Alnus rhombifolia	All Data	101.022	8.35128	1.33283	39.7871	0.376357	1	305.611	10.0664	4.65175
Linear	Alnus rhombifolia	Refined	140.232	-67.34	37.7218	0.462317	1	269.648	14.5981	14.2423	5.23108	26	140.232	0.41649	1.04123	1.66596		Sigmoidal	Alnus rhombifolia	Refined	116.635	-0.17524	1.28601	34.8234	0.541769	1	268.305	10.5465	0.0745233	0.0829726	4.82912	26	116.559	1.04365	1.28624	1.52909		Logistic	Alnus rhombifolia	Refined	116.163	7.12895	1.27402	34.7358	0.544072	1	268.174	9.983	3.04302
Linear	Betula occidentalis	All Data	155.609	-37.5094	86.7782	0.134267	1	453.76	25.0958	15.4508	9.9541	38	155.609	0.829709	2.07427	3.31884		Sigmoidal	Betula occidentalis	All Data	140.92	-0.00126579	1.79607	75.159	0.35057	0.999994	445.342	14.4644	NA	NA	8.62115	38	140.92	1.79431	1.79607	1.79782		Logistic	Betula occidentalis	All Data	138.404	50	1.82765	77.5179	0.309177	1	447.69	15.1855	48.7212
Linear	Betula occidentalis	Refined	164.849	-42.0123	85.8245	0.163267	1	441.199	25.7319	15.6348	9.97683	37	164.849	0.784765	1.96191	3.13906		Sigmoidal	Betula occidentalis	Refined	144.93	-0.000461285	1.79855	74.1381	0.375622	1	432.89	14.5396	NA	NA	8.61828	37	144.93	1.79791	1.79855	1.79919		Logistic	Betula occidentalis	Refined	142.394	50	1.82566	76.6849	0.331987	1	435.39	15.3175	46.989
Linear	Ceanothus spinosus	All Data	168.329	-51.2364	69.3809	0.179516	1	425.46	24.4962	18.0075	8.06527	37	168.329	0.657068	1.64267	2.62827		Sigmoidal	Ceanothus spinosus	All Data	145.383	-0.391858	1.81698	68.7236	0.194988	1	427.278	27.5775	0.326701	0.247459	7.98887	37	143.988	1.29229	1.8245	2.36493		Logistic	Ceanothus spinosus	All Data	141	4.42738	1.82999	68.7515	0.194336	1	427.308	19.5082	3.70321
Linear	Ceanothus spinosus	Refined	182.494	-59.9608	66.9528	0.23652	1	411.601	24.7502	17.9549	7.8904	36	182.494	0.608711	1.52178	2.43484		Sigmoidal	Ceanothus spinosus	Refined	167.134	-0.531403	1.67274	66.8973	0.237786	1	414.081	62.6478	0.56145	0.503357	7.88386	36	160.252	1.03943	1.71653	2.43721		Logistic	Ceanothus spinosus	Refined	152.67	3.37374	1.7554	67.0604	0.234066	1	414.257	26.695	3.61026
Linear	Cercis occidentalis	All Data	224.029	-96.545	52.6429	0.544776	1	308.418	26.3859	16.6783	7.03465	28	224.029	0.464092	1.16023	1.85637		Sigmoidal	Cercis occidentalis	All Data	426.571	-0.705754	0.30984	52.1421	0.553396	1.00195	310.622	501.702	0.303024	1.49779	6.98193	28	259.366	0.348185	0.894389	1.70534		Logistic	Cercis occidentalis	All Data	282.302	1.81279	0.744311	52.1805	0.552739	1	310.663	176.894	0.955842
Linear	Cercis occidentalis	Refined	224.029	-96.545	52.6429	0.544776	1	308.418	26.3857	16.6783	7.03465	28	224.029	0.464092	1.16023	1.85637		Sigmoidal	Cercis occidentalis	Refined	426.571	-0.705754	0.30984	52.1421	0.553396	1.00195	310.622	501.718	0.303032	1.49784	6.98215	28	259.366	0.348185	0.894389	1.70534		Logistic	Cercis occidentalis	Refined	282.302	1.81279	0.744311	52.1805	0.552739	1	310.663	177.005	0.956399
Linear	Cercocarpus betuloides	All Data	89.8528	-20.2655	50.6634	0.0734109	1	348.882	21.5497	12.7289	6.33293	32	89.8528	0.886756	2.21689	3.54702		Sigmoidal	Cercocarpus betuloides	All Data	73.3029	-0.13504	2.1071	49.6399	0.110469	1	350.2	14.0954	0.154993	0.150163	6.20496	32	73.3029	1.9199	2.1071	2.29431		Logistic	Cercocarpus betuloides	All Data	72.9663	15.5083	2.10521	49.6409	0.110436	1	350.202	13.5529	17.6141
Linear	Cercocarpus betuloides	Refined	102.005	-26.602	49.8646	0.114428	1	337.24	22.8546	13.2907	6.33277	31	102.005	0.766899	1.91725	3.0676		Sigmoidal	Cercocarpus betuloides	Refined	79.1822	-0.17688	2.0872	49.3961	0.130991	1	339.305	19.5687	0.300983	0.160527	6.2733	31	79.1816	1.842	2.08721	2.33241		Logistic	Cercocarpus betuloides	Refined	77.8608	12.7353	2.08738	49.4216	0.130093	1	339.337	16.3412	18.4921
Linear	Encelia californica	All Data	219.72	-115.124	41.4361	0.590874	1	377.053	20.9464	15.9656	4.88328	36	219.72	0.381709	0.954272	1.52684		Sigmoidal	Encelia californica	All Data	373.009	-0.513279	0.437498	38.3317	0.649882	1.00345	373.986	197.454	0.144039	0.535955	4.53607	36	261.503	0.311945	0.75404	1.36834		Logistic	Encelia californica	All Data	238.419	2.34641	0.796921	37.9107	0.657531	1	373.191	48.4716	0.715334
Linear	Encelia californica	Refined	219.72	-115.124	41.4361	0.590874	1	377.053	20.9468	15.966	4.88328	36	219.72	0.381709	0.954272	1.52684		Sigmoidal	Encelia californica	Refined	373.009	-0.513279	0.437498	38.3317	0.649882	1.00345	373.986	197.55	0.144095	0.536215	4.53606	36	261.503	0.311945	0.75404	1.36834		Logistic	Encelia californica	Refined	238.419	2.34641	0.796921	37.9107	0.657531	1	373.191	48.4726	0.715347
Linear	Encelia farinosa	All Data	296.122	-101.028	92.331	0.438928	1	636.588	28.2127	15.69	8.96795	53	296.122	0.586219	1.46555	2.34488		Sigmoidal	Encelia farinosa	All Data	270.112	-0.245578	1.59962	76.7501	0.612313	1	619.34	22.9961	0.076047	0.0925301	7.45454	53	269.712	1.26099	1.60034	1.94051		Logistic	Encelia farinosa	All Data	265.925	6.71054	1.58725	76.3024	0.616823	1	618.719	20.3541	1.94657
Linear	Encelia farinosa	Refined	351.68	-138.217	70.5672	0.67682	1	585.412	23.3156	13.3738	6.98709	51	351.68	0.50888	1.2722	2.03552		Sigmoidal	Encelia farinosa	Refined	288.07	-0.256672	1.56165	62.9175	0.74309	1	576.067	20.5239	0.0608547	0.0768651	6.22967	51	287.415	1.20873	1.56281	1.9182		Logistic	Encelia farinosa	Refined	282.631	6.33304	1.54932	62.387	0.747404	1	575.204	17.8748	1.40833
Linear	Fraxinus dipetala	All Data	167.41	-223.364	24.8206	0.768998	1	229.469	10.9047	24.9892	3.58251	24	167.41	0.149899	0.374747	0.599595		Sigmoidal	Fraxinus dipetala	All Data	152.538	-0.12646	0.406465	23.4581	0.793662	1	229.665	25.1194	0.0436471	0.0642167	3.38586	24	146.644	0.25431	0.416242	0.587975		Logistic	Fraxinus dipetala	All Data	136.271	4.0065	0.4262	23.2533	0.79725	1	229.244	10.0762	1.11991
Linear	Fraxinus dipetala	Refined	167.41	-223.364	24.8206	0.768998	1	229.469	10.9047	24.9892	3.58251	24	167.41	0.149899	0.374747	0.599595		Sigmoidal	Fraxinus dipetala	Refined	152.538	-0.12646	0.406465	23.4581	0.793662	1	229.665	25.1196	0.0436474	0.0642169	3.38586	24	146.644	0.25431	0.416242	0.587975		Logistic	Fraxinus dipetala	Refined	136.271	4.0065	0.4262	23.2533	0.79725	1	229.244	10.0761	1.11987
Linear	Malosma laurina	All Data	69.5679	-22.2054	44.5977	0.0994643	1	340.721	12.6784	11.8108	5.57469	32	69.5679	0.626587	1.56647	2.50635		Sigmoidal	Malosma laurina	All Data	66.4013	-0.0506791	1.18604	43.0861	0.159475	1	341.138	9.53391	0.0716025	0.0914635	5.38571	32	66.4013	1.11578	1.18604	1.25629		Logistic	Malosma laurina	All Data	66.4642	20.0201	1.18572	43.0574	0.160598	1	341.096	9.53888	30.1528
Linear	Malosma laurina	Refined	132.264	-68.0974	27.5492	0.696553	1	215.669	11.3169	9.58253	4.15316	22	132.264	0.388455	0.971138	1.55382		Sigmoidal	Malosma laurina	Refined	107.647	-0.0795842	1.11235	24.8869	0.752367	1	214.217	8.19015	0.054981	0.0465771	3.75183	22	107.647	1.00202	1.11235	1.22267		Logistic	Malosma laurina	Refined	107.397	13.679	1.11087	24.762	0.754846	1	213.996	7.92243	9.56761
Linear	Platanus racemosa	All Data	73.9109	-0.525135	62.6129	3.12321e-05	1	318.131	17.9896	14.3386	8.36691	28	73.9109	28.1493	70.3733	112.597		Sigmoidal	Platanus racemosa	All Data	83.6433	-0.181116	1.80097	61.0432	0.049539	1	319.448	14.7544	0.233825	0.486405	8.15718	28	83.6393	1.54993	1.80098	2.05206		Logistic	Platanus racemosa	All Data	83.0496	8.31341	1.65383	57.1942	0.0425496	1.05027	319.931	13.2077	6.07485
Linear	Platanus racemosa	Refined	140.086	-43.1144	53.6576	0.195591	1	245.002	24.2678	18.6402	8.08915	22	140.086	0.649834	1.62458	2.59934		Sigmoidal	Platanus racemosa	Refined	126.029	-0.192182	1.55957	49.3285	0.320154	1	244.32	16.9133	0.157005	0.136765	7.43652	22	125.991	1.29343	1.55968	1.82606		Logistic	Platanus racemosa	Refined	125.796	6.86947	1.56324	48.9137	0.331539	1	243.949	16.3164	5.26641
Linear	Prunus ilicifolia	All Data	55.3228	-17.6112	30.3883	0.0775105	1	306.535	9.83091	10.9096	3.85927	31	55.3228	0.628269	1.57067	2.51308		Sigmoidal	Prunus ilicifolia	All Data	47.4927	-0.218866	1.61457	29.6809	0.119963	1	307.724	6.66201	0.20057	0.31419	3.76945	31	47.463	1.31184	1.61484	1.91815		Logistic	Prunus ilicifolia	All Data	47.405	6.37269	1.57245	29.6406	0.122347	1	307.64	6.18938	5.51455
Linear	Prunus ilicifolia	Refined	73.5847	-31.3606	28.7664	0.231185	1	246.05	11.3314	11.4372	4.06817	25	73.5847	0.469281	1.1732	1.87712		Sigmoidal	Prunus ilicifolia	Refined	67.6963	-0.43394	1.27869	28.7247	0.233411	1	248.835	32.4173	0.456845	0.602031	4.06227	25	64.3187	0.778289	1.32202	1.90784		Logistic	Prunus ilicifolia	Refined	61.4325	3.11378	1.323	28.7892	0.229965	1	248.947	16.1792	3.33021
Linear	Quercus agrifolia	All Data	108.326	-20.9741	38.6587	0.291744	1	787.68	7.40969	3.72402	3.11518	77	108.326	1.03295	2.58237	4.13179		Sigmoidal	Quercus agrifolia	All Data	95.2685	-0.419787	2.83065	35.917	0.388644	1	778.578	6.25628	0.146348	0.185766	2.89426	77	95.1563	2.25117	2.83164	3.41322		Logistic	Quercus agrifolia	All Data	95.2105	5.81464	2.76597	35.8949	0.389394	1	778.484	5.84779	2.00964
Linear	Quercus agrifolia	Refined	113.849	-23.1273	37.0194	0.349798	1	760.895	7.33959	3.64088	3.0226	75	113.849	0.984544	2.46136	3.93818		Sigmoidal	Quercus agrifolia	Refined	99.4656	-0.463296	2.76726	34.6603	0.430026	1	753.252	6.62713	0.144415	0.185015	2.82999	75	99.2129	2.13086	2.76962	3.411		Logistic	Quercus agrifolia	Refined	98.9086	5.34051	2.70491	34.6386	0.43074	1	753.157	5.91834	1.63974
Linear	Quercus berberidifolia	All Data	218.988	-108.545	62.352	0.42802	1	163.849	40.9277	33.5347	11.7833	14	218.988	0.403496	1.00874	1.61399		Sigmoidal	Quercus berberidifolia	All Data	176.72	-0.0710749	1.2278	54.732	0.55928	1	164.243	23.1377	0.0605684	0.0726722	10.3433	14	176.72	1.12927	1.2278	1.32633		Logistic	Quercus berberidifolia	All Data	176.862	14.3226	1.22521	54.3068	0.566102	1	164.025	23.0778	15.4237
Linear	Quercus berberidifolia	Refined	288.829	-155.801	53.9108	0.59927	1	159.776	46.6892	34.0497	10.1881	14	288.829	0.370766	0.926916	1.48307		Sigmoidal	Quercus berberidifolia	Refined	211.775	-0.0835876	1.19874	48.1712	0.680056	1	160.668	26.8334	0.0622297	0.0644987	9.10349	14	211.775	1.08286	1.19874	1.31461		Logistic	Quercus berberidifolia	Refined	212.948	9.76648	1.19216	47.3053	0.691455	1	160.16	26.5589	8.35349
Linear	Umbellaria californica	All Data	111.347	-39.5585	47.9751	0.239298	1	156.509	27.9329	18.8494	9.06638	14	111.347	0.562948	1.40737	2.25179		Sigmoidal	Umbellaria californica	All Data	74.0749	-0.0962875	2.15656	47.224	0.262932	1	160.112	14.4396	0.466251	1.13294	8.92443	14	74.0749	2.02307	2.15656	2.29004		Logistic	Umbellaria californica	All Data	74.0563	21.7678	2.13826	47.2206	0.263038	1	160.11	14.3421	102.36
Linear	Umbellaria californica	Refined	125.275	-46.8994	47.4445	0.303388	1	145.908	30.1764	19.7093	9.30459	13	125.275	0.534231	1.33558	2.13692		Sigmoidal	Umbellaria californica	Refined	103.076	-0.471831	1.60263	47.8248	0.292176	1	150.449	102.187	0.800436	1.41451	9.37909	13	99.7361	1.02158	1.63322	2.27608		Logistic	Umbellaria californica	Refined	77.5348	17.6814	2.07918	48.0584	0.285245	1	150.575	16.2515	69.7575
Legend
gmax	mmol m-2 s-1	maximum stomatal conductance
ψgs20	-MPa	water potential at 20% stomatal closure
ψgs50	-MPa	water potential at 50% stomatal closure
ψgs80	-MPa	water potential at 80% stomatal closure
[truncated: 45 more columns]
