# Supplementary material for: A stomatal safety-efficiency trade-off constrains responses to leaf dehydration
Source: Nat Commun. 2019 Jul 30;10:3398. doi: 10.1038/s41467-019-11006-1 (PMC6667445; doi:10.1038/s41467-019-11006-1)
Supplement: Supplementary file 7 — Supplementary Data 5 [file 41467_2019_11006_MOESM7_ESM.xlsx]

## Sheet: 5
Supplementary Data 5. Correlation matrix for 15 California species grown in a common garden design, for stomatal response parameters, epidermal anatomy, leaf structure, and pressure volume parameters.
In each cell, the first value represents the Pearson corrrelation coefficient for untransformed data, and the second value for log-transformed data. Significance: *P= <0.05, **P=<0.01, ***P=<0.001. Legend of symbols is below the Table.
	gmax (all)	ψgs20 (all)	ψgs50 (all)	ψgs80 (all)	gmax (refined)	ψgs20 (refined)	ψgs50 (refined)	ψgs80 (refined)	gmin	s	d	gmax_anatomical	gmax_ratio	LMA	πTLP	πo
gmax (all)	1***,1***	-0.51,-0.64**	-0.69**,-0.69**	-0.63*,-0.6*	0.98***,0.97***	-0.51,-0.64**	-0.61*,-0.61*	-0.49,-0.46	-0.14,0	-0.8**,-0.82***	0.42,0.43	-0.07,-0.01	0.86***,0.87***	-0.57*,-0.61*	-0.49,-0.56*	-0.38,-0.39
ψgs20 (all)	-0.51,-0.64**	1***,1***	0.83***,0.92***	0.55*,0.73**	-0.52*,-0.68**	0.98***,0.99***	0.89***,0.94***	0.66**,0.76***	-0.18,0.02	0.26,0.64*	-0.32,-0.3	-0.02,0.13	-0.44,-0.69*	0.04,0.33	0.07,0.13	0.08,0.11
ψgs50 (all)	-0.69**,-0.69**	0.83***,0.92***	1***,1***	0.92***,0.94***	-0.7**,-0.7**	0.81***,0.91***	0.98***,0.99***	0.9***,0.91***	-0.08,0.02	0.57,0.71*	-0.3,-0.19	0.11,0.22	-0.63*,-0.74**	0.53*,0.56*	0.44,0.38	0.48,0.38
ψgs80 (all)	-0.63*,-0.6*	0.55*,0.73**	0.92***,0.94***	1***,1***	-0.63*,-0.61*	0.54*,0.73**	0.85***,0.91***	0.92***,0.94***	-0.03,-0.02	0.63*,0.62*	-0.17,-0.06	0.19,0.26	-0.63*,-0.66*	0.72**,0.64*	0.63*,0.54	0.68*,0.55
gmax (refined)	0.98***,0.97***	-0.52*,-0.68**	-0.7**,-0.7**	-0.63*,-0.61*	1***,1***	-0.52*,-0.67**	-0.63*,-0.65**	-0.53*,-0.51	-0.15,-0.02	-0.75**,-0.8**	0.36,0.4	-0.07,-0.05	0.88***,0.87***	-0.51,-0.58*	-0.5,-0.56*	-0.35,-0.37
ψgs20 (refined)	-0.51,-0.64**	0.98***,0.99***	0.81***,0.91***	0.54*,0.73**	-0.52*,-0.67**	1***,1***	0.86***,0.92***	0.6*,0.72**	-0.06,0.11	0.28,0.63*	-0.35,-0.31	-0.08,0.08	-0.45,-0.67*	0.06,0.33	0.15,0.19	0.11,0.14
ψgs50 (refined)	-0.61*,-0.61*	0.89***,0.94***	0.98***,0.99***	0.85***,0.91***	-0.63*,-0.65**	0.86***,0.92***	1***,1***	0.92***,0.93***	-0.09,0.03	0.48,0.66*	-0.25,-0.16	0.13,0.24	-0.57,-0.69*	0.38,0.48	0.33,0.31	0.41,0.34
ψgs80 (refined)	-0.49,-0.46	0.66**,0.76***	0.9***,0.91***	0.92***,0.94***	-0.53*,-0.51	0.6*,0.72**	0.92***,0.93***	1***,1***	-0.14,-0.09	0.47,0.51	-0.06,0.02	0.27,0.34	-0.53,-0.57	0.49,0.48	0.42,0.38	0.57*,0.45
gmin	-0.14,0	-0.18,0.02	-0.08,0.02	-0.03,-0.02	-0.15,-0.02	-0.06,0.11	-0.09,0.03	-0.14,-0.09	1***,1***	0.51,0.48	0.03,0.05	0.19,0.24	-0.39,-0.21	0.07,0.03	0.43,0.25	0.2,0.15
s	-0.8**,-0.82***	0.26,0.64*	0.57,0.71*	0.63*,0.62*	-0.75**,-0.8**	0.28,0.63*	0.48,0.66*	0.47,0.51	0.51,0.48	1***,1***	-0.39,-0.31	0.11,0.22	-0.69*,-0.82**	0.66*,0.68*	0.6,0.49	0.36,0.34
d	0.42,0.43	-0.32,-0.3	-0.3,-0.19	-0.17,-0.06	0.36,0.4	-0.35,-0.31	-0.25,-0.16	-0.06,0.02	0.03,0.05	-0.39,-0.31	1***,1***	0.77**,0.81**	-0.07,-0.03	-0.02,0.03	-0.05,0.11	0.42,0.5
gmax_total	-0.07,-0.01	-0.02,0.13	0.11,0.22	0.19,0.26	-0.07,-0.05	-0.08,0.08	0.13,0.24	0.27,0.34	0.19,0.24	0.11,0.22	0.77**,0.81**	1***,1***	-0.5,-0.51	0.36,0.36	0.05,0.2	0.54,0.6
gmax_ratio	0.86***,0.87***	-0.44,-0.69*	-0.63*,-0.74**	-0.63*,-0.66*	0.88***,0.87***	-0.45,-0.67*	-0.57,-0.69*	-0.53,-0.57	-0.39,-0.21	-0.69*,-0.82**	-0.07,-0.03	-0.5,-0.51	1***,1***	-0.61*,-0.76**	-0.43,-0.52	-0.47,-0.5
LMA	-0.57*,-0.61*	0.04,0.33	0.53*,0.56*	0.72**,0.64*	-0.51,-0.58*	0.06,0.33	0.38,0.48	0.49,0.48	0.07,0.03	0.66*,0.68*	-0.02,0.03	0.36,0.36	-0.61*,-0.76**	1***,1***	0.61*,0.66*	0.79**,0.81***
πTLP	-0.49,-0.56*	0.07,0.13	0.44,0.38	0.63*,0.54	-0.5,-0.56*	0.15,0.19	0.33,0.31	0.42,0.38	0.43,0.25	0.6,0.49	-0.05,0.11	0.05,0.2	-0.43,-0.52	0.61*,0.66*	1***,1***	0.77**,0.79**
πo	-0.38,-0.39	0.08,0.11	0.48,0.38	0.68*,0.55	-0.35,-0.37	0.11,0.14	0.41,0.34	0.57*,0.45	0.2,0.15	0.36,0.34	0.42,0.5	0.54,0.6	-0.47,-0.5	0.79**,0.81***	0.77**,0.79**	1***,1***
Legend
gmax (all)	mmol m-2 s-1	maximum stomatal conductance
gmax (refined)	mmol m-2 s-1	maximum stomatal conductance
ψgs20 (all)	-MPa	water potential at 20% stomatal closure
ψgs20 (refined)	-MPa	water potential at 20% stomatal closure
ψgs50 (all)	-MPa	water potential at 50% stomatal closure
ψgs50 (refined)	-MPa	water potential at 50% stomatal closure
ψgs80 (all)	-MPa	water potential at 80% stomatal closure
ψgs80 (refined)	-MPa	water potential at 80% stomatal closure
gmin	mmol m-2 s-1	minimum stomatal conductance
s	um2	stomatal size
d	no. mm-2	stomatal density
gmax_anatomical	mmol m-2 s-1	anatomical maximum stomatal conductance
gmax_ratio		stomatal opening ratio
LMA	g m-2	leaf mass per area
πTLP	-MPa	osmotic potential at full turgor
πo	-MPa	osmotic potential at turgor loss point
