# Supplementary material for: A stomatal safety-efficiency trade-off constrains responses to leaf dehydration
Source: Nat Commun. 2019 Jul 30;10:3398. doi: 10.1038/s41467-019-11006-1 (PMC6667445; doi:10.1038/s41467-019-11006-1)
Supplement: Supplementary file 8 — Supplementary Data 6 [file 41467_2019_11006_MOESM8_ESM.xlsx]

## Sheet: 6
Supplementary Data 6. Phylogenetic generalized least squares (PGLS) regression tests of trait pairs for 15 diverse California species grown in a common garden design. Results are reported
for three models of evolution: Brownian Motion, Pagel's Lambda, and Ornstein-Uhlenbeck (OU), and the model selected with lowest Akaike Information Criterion (AIC) listed on the far right,
when one model had AIC lowest by 2 units or more. Three sets of tests are shown-- for all 15 species, for the 12 species for which data were available for stomatal traits, and for the 13 species for which data were available for pressure-volume traits.
	All 15 species																												12 species sampled for stomatal traits
			Brownian								Pagel									OU												Brownian								Pagel									OU
Y	X	Slope	SE	P	AIC	AICc		Y	X	Slope	SE	P	AIC	lambda	AICc		Y	X	Slope	SE	P	AIC	alpha	AICc		Best-fit Model			Y	X	Slope	SE	P	AIC	AICc		Y	X	Slope	SE	P	AIC	lambda	AICc		Y	X	Slope	SE
gmax (all)	ψgs20 (all)	-74.6604	36.2201	0.0598637	187.106	191.106		gmax (all)	ψgs20 (all)	-89.6577	42.4984	0.0548406	186.282	1e-07	190.282		gmax (all)	ψgs20 (all)	-87.4592	42.1613	0.0584628	186.217	0.0243465	190.217					gmax (all)	ψgs20 (all)	-82.9402	44.8776	0.0943316	152.866	156.866		gmax (all)	ψgs20 (all)	-97.6207	46.159	0.0605433	150.568	1e-07	154.568		gmax (all)	ψgs20 (all)	-97.6207	46.159
gmax (all)	ψgs50 (all)	-92.1078	28.9906	0.00728074	182.729	186.729		gmax (all)	ψgs50 (all)	-110.074	31.9675	0.00436378	180.976	1e-07	184.976		gmax (all)	ψgs50 (all)	-108.512	31.7704	0.00460312	180.965	0.0335288	184.965					gmax (all)	ψgs50 (all)	-102.406	35.0968	0.0153576	149.001	153.001		gmax (all)	ψgs50 (all)	-114.996	35.4478	0.00880814	146.376	1e-07	150.376		gmax (all)	ψgs50 (all)	-114.996	35.4478
gmax (all)	ψgs80 (all)	-75.5029	24.4919	0.00873165	183.118	187.118		gmax (all)	ψgs80 (all)	-77.6314	26.8213	0.0125421	183.238	1e-07	187.238		gmax (all)	ψgs80 (all)	-77.1887	26.1497	0.0112329	182.812	0.0206684	186.812					gmax (all)	ψgs80 (all)	-82.7067	29.4409	0.0184988	149.411	153.411		gmax (all)	ψgs80 (all)	-85.2985	31.7356	0.0227859	148.479	1e-07	152.479		gmax (all)	ψgs80 (all)	-85.3808	31.3266
gmax (all)	gmax (refined)	0.881134	0.050078	1.89993e-10	143.177	147.177		gmax (all)	gmax (refined)	0.916173	0.0507671	1.38351e-10	141.797	1e-07	145.797		gmax (all)	gmax (refined)	0.916173	0.0507671	1.38351e-10	141.797	0.214224	145.797					gmax (all)	gmax (refined)	0.872879	0.0549244	2.00405e-08	117.177	121.177		gmax (all)	gmax (refined)	0.899696	0.0567593	2.05499e-08	115.849	1e-07	119.849		gmax (all)	gmax (refined)	0.899696	0.0567593
gmax (all)	ψgs20 (refined)	-78.6966	35.6055	0.0456311	186.563	190.563		gmax (all)	ψgs20 (refined)	-93.3172	43.5803	0.0517745	186.167	1e-07	190.167		gmax (all)	ψgs20 (refined)	-90.2791	42.8297	0.0550213	186.092	0.0219803	190.092					gmax (all)	ψgs20 (refined)	-86.6358	43.056	0.0719142	152.313	156.313		gmax (all)	ψgs20 (refined)	-102.233	46.1729	0.0512006	150.217	1e-07	154.217		gmax (all)	ψgs20 (refined)	-102.233	46.1729
gmax (all)	ψgs50 (refined)	-83.3193	33.4546	0.0270684	185.497	189.497		gmax (all)	ψgs50 (refined)	-102.763	37.4335	0.0166895	183.84	1e-07	187.84		gmax (all)	ψgs50 (refined)	-100.778	37.1351	0.0177205	183.814	0.0303264	187.814					gmax (all)	ψgs50 (refined)	-91.0561	41.1904	0.051507	151.617	155.617		gmax (all)	ψgs50 (refined)	-105.771	41.5749	0.0291566	149.015	1e-07	153.015		gmax (all)	ψgs50 (refined)	-105.771	41.5749
gmax (all)	ψgs80 (refined)	-61.1601	31.112	0.0710504	187.445	191.445		gmax (all)	ψgs80 (refined)	-67.006	32.8609	0.062311	186.536	1e-07	190.536		gmax (all)	ψgs80 (refined)	-66.3905	32.3487	0.0608394	186.295	0.0240689	190.295					gmax (all)	ψgs80 (refined)	-63.695	38.5572	0.129551	153.497	157.497		gmax (all)	ψgs80 (refined)	-68.5507	39.1616	0.110599	151.797	1e-07	155.797		gmax (all)	ψgs80 (refined)	-68.4646	39.0181
gmax (all)	gmin	-14.3263	18.1746	0.444679	190.648	194.648		gmax (all)	gmin	-9.1654	18.3216	0.625259	190.412	1e-07	194.412		gmax (all)	gmin	-10.329	18.0354	0.576615	190.139	0.0198552	194.139					gmax (all)	gmin	-23.213	21.3021	0.301405	155.046	159.046		gmax (all)	gmin	-16.5663	20.1852	0.430939	154.222	1e-07	158.222		gmax (all)	gmin	-17.3153	20.1507
gmax (all)	LMA	-1.59668	0.69287	0.0383416	186.211	190.211		gmax (all)	LMA	-1.6152	0.644851	0.0263507	184.791	1e-07	188.791		gmax (all)	LMA	-1.64549	0.647321	0.0245617	184.465	0.0264821	188.465					gmax (all)	s	-0.608153	0.111796	0.000284917	139.88	143.88		gmax (all)	s	-0.608153	0.111796	0.000284917	141.88	1	145.88		gmax (all)	s	-0.608153	0.111796
ψgs20 (all)	ψgs50 (all)	0.831455	0.113147	5.5959e-06	16.3477	20.3477		ψgs20 (all)	ψgs50 (all)	0.778137	0.124089	2.87485e-05	18.078	0.750258	22.078		ψgs20 (all)	ψgs50 (all)	0.761883	0.129621	5.43092e-05	17.0296	0.0141845	21.0296					gmax (all)	d	0.775971	0.498915	0.150924	153.792	157.792		gmax (all)	d	0.829108	0.565481	0.173321	152.667	1e-07	156.667		gmax (all)	d	0.82157	0.563317
ψgs20 (all)	ψgs80 (all)	0.539909	0.153179	0.00373311	30.883	34.883		ψgs20 (all)	ψgs80 (all)	0.382465	0.162114	0.0346245	29.978	1e-07	33.978		ψgs20 (all)	ψgs80 (all)	0.40913	0.157166	0.0218738	29.361	0.021248	33.361					gmax (all)	gmax, anatomy	14.6436	49.2395	0.772251	156.286	160.286		gmax (all)	gmax, anatomy	-11.8752	51.6855	0.82291	154.941	1e-07	158.941		gmax (all)	gmax, anatomy	-11.9445	51.8108
ψgs20 (all)	gmax (refined)	-0.00331341	0.00138041	0.0320668	35.441	39.441		ψgs20 (all)	gmax (refined)	-0.00275543	0.00124351	0.0451633	30.5176	1e-07	34.5176		ψgs20 (all)	gmax (refined)	-0.0027478	0.00124405	0.0457553	30.5102	0.0591894	34.5102		P & OU			gmax (all)	gmax_ratio	1068.95	212.53	0.000514396	141.257	145.257		gmax (all)	gmax_ratio	1049.65	198.697	0.000356266	139.013	1e-07	143.013		gmax (all)	gmax_ratio	1049.06	198.684
ψgs20 (all)	ψgs20 (refined)	0.988119	0.0443892	9.79715e-12	-14.0546	-10.0546		ψgs20 (all)	ψgs20 (refined)	1.00934	0.0560854	1.43257e-10	-13.4976	1e-07	-9.49764		ψgs20 (all)	ψgs20 (refined)	1.00934	0.0560854	1.43257e-10	-13.4976	0.276812	-9.49764					gmax (all)	LMA	-1.94976	0.842454	0.0431837	151.245	155.245		gmax (all)	LMA	-2.02971	0.796834	0.0290019	149.003	1e-07	153.003		gmax (all)	LMA	-2.10501	0.79165
ψgs20 (all)	ψgs50 (refined)	0.91417	0.0936648	2.38324e-07	9.15029	13.1503		ψgs20 (all)	ψgs50 (refined)	0.91417	0.0936648	2.38324e-07	11.1503	1	15.1503		ψgs20 (all)	ψgs50 (refined)	0.868601	0.109271	2.39805e-06	10.6038	0.0113554	14.6038					ψgs20 (all)	ψgs50 (all)	0.831954	0.123241	5.03816e-05	13.3596	17.3596		ψgs20 (all)	ψgs50 (all)	0.796196	0.14227	0.000228834	13.9416	1e-07	17.9416		ψgs20 (all)	ψgs50 (all)	0.785919	0.133968
ψgs20 (all)	ψgs80 (refined)	0.659775	0.148344	0.000657502	27.0702	31.0702		ψgs20 (all)	ψgs80 (refined)	0.507653	0.159358	0.0071633	26.6692	1e-07	30.6692		ψgs20 (all)	ψgs80 (refined)	0.526674	0.15464	0.00468981	26.0568	0.0217439	30.0568					ψgs20 (all)	ψgs80 (all)	0.557935	0.162073	0.0063051	24.5608	28.5608		ψgs20 (all)	ψgs80 (all)	0.472265	0.171597	0.0204018	24.7401	0.421188	28.7401		ψgs20 (all)	ψgs80 (all)	0.491867	0.168711
ψgs20 (all)	gmin	-0.0493167	0.122913	0.694767	40.7592	44.7592		ψgs20 (all)	gmin	-0.0674696	0.102495	0.521853	34.8319	1e-07	38.8319		ψgs20 (all)	gmin	-0.0664588	0.102377	0.52754	34.8052	0.0520855	38.8052		P & OU			ψgs20 (all)	gmax (refined)	-0.00321057	0.0013787	0.0421435	28.7414	32.7414		ψgs20 (all)	gmax (refined)	-0.00302913	0.00134607	0.0481509	26.0499	1e-07	30.0499		ψgs20 (all)	gmax (refined)	-0.00295956	0.00132562
ψgs20 (all)	LMA	0.0013391	0.00545373	0.809873	40.8744	44.8744		ψgs20 (all)	LMA	0.00067834	0.00441876	0.880351	35.2965	1e-07	39.2965		ψgs20 (all)	LMA	0.000798721	0.00443557	0.859873	35.2444	0.0446089	39.2444		P & OU			ψgs20 (all)	ψgs20 (refined)	0.967474	0.0528253	5.06572e-09	-8.56568	-4.56568		ψgs20 (all)	ψgs20 (refined)	0.994985	0.0634949	2.29536e-08	-7.92378	1e-07	-3.92378		ψgs20 (all)	ψgs20 (refined)	0.981285	0.0624214
ψgs50 (all)	ψgs80 (all)	0.781252	0.0809126	2.69814e-07	11.7358	15.7358		ψgs50 (all)	ψgs80 (all)	0.713836	0.0858736	1.46607e-06	10.9153	1e-07	14.9153		ψgs50 (all)	ψgs80 (all)	0.726159	0.0828127	8.07736e-07	10.1677	0.020524	14.1677					ψgs20 (all)	ψgs50 (refined)	0.915654	0.0981781	3.0004e-06	6.67721	10.6772		ψgs20 (all)	ψgs50 (refined)	0.878406	0.111881	1.38733e-05	8.51569	0.631705	12.5157		ψgs20 (all)	ψgs50 (refined)	0.876097	0.111244
ψgs50 (all)	gmax (refined)	-0.00449334	0.00128572	0.00395315	33.309	37.309		ψgs50 (all)	gmax (refined)	-0.00407505	0.00116875	0.00401527	28.6573	1e-07	32.6573		ψgs50 (all)	gmax (refined)	-0.00407505	0.00116875	0.00401526	28.6573	0.276812	32.6573		P & OU			ψgs20 (all)	ψgs80 (refined)	0.676198	0.155928	0.00147423	21.2446	25.2446		ψgs20 (all)	ψgs80 (refined)	0.587822	0.174413	0.00711804	21.8601	1e-07	25.8601		ψgs20 (all)	ψgs80 (refined)	0.595018	0.163999
ψgs50 (all)	ψgs20 (refined)	0.971029	0.131639	5.37405e-06	18.5575	22.5575		ψgs50 (all)	ψgs20 (refined)	0.971029	0.131639	5.37405e-06	20.5575	1	24.5575		ψgs50 (all)	ψgs20 (refined)	0.970874	0.134788	6.9175e-06	20.5485	0.000891318	24.5485					ψgs20 (all)	gmin	0.0373376	0.136564	0.790104	33.8512	37.8512		ψgs20 (all)	gmin	-0.0359152	0.118212	0.767492	30.8564	1e-07	34.8564		ψgs20 (all)	gmin	-0.0222316	0.117246
ψgs50 (all)	ψgs50 (refined)	1.03596	0.0511829	3.26659e-11	-8.9792	-4.9792		ψgs50 (all)	ψgs50 (refined)	1.04047	0.0622046	3.5748e-10	-8.15704	1e-07	-4.15704		ψgs50 (all)	ψgs50 (refined)	1.04308	0.0590491	1.80851e-10	-8.6473	0.0156587	-4.6473					ψgs20 (all)	s	0.00130372	0.00128898	0.335652	32.7718	36.7718		ψgs20 (all)	s	0.000895265	0.0010514	0.414417	30.1267	1e-07	34.1267		ψgs20 (all)	s	0.000932041	0.00103244
ψgs50 (all)	ψgs80 (refined)	0.8444	0.0992306	1.1303e-06	15.0076	19.0076		ψgs50 (all)	ψgs80 (refined)	0.771997	0.101308	3.79261e-06	13.0797	1e-07	17.0797		ψgs50 (all)	ψgs80 (refined)	0.775785	0.100483	3.29314e-06	12.9461	0.0326774	16.9461		OU			ψgs20 (all)	d	-0.00246959	0.00329109	0.47031	33.2832	37.2832		ψgs20 (all)	d	-0.00362013	0.00335985	0.306575	29.6486	1e-07	33.6486		ψgs20 (all)	d	-0.00362013	0.00335985
ψgs50 (all)	gmin	0.000386523	0.133534	0.997734	43.2455	47.2455		ψgs50 (all)	gmin	-0.0323348	0.115711	0.784301	38.4703	1e-07	42.4703		ψgs50 (all)	gmin	-0.0323348	0.115711	0.784301	38.4703	0.266405	42.4703		P & OU			ψgs20 (all)	gmax, anatomy	-0.117007	0.298594	0.703383	33.7577	37.7577		ψgs20 (all)	gmax, anatomy	-0.0216459	0.295028	0.942959	30.9602	1e-07	34.9602		ψgs20 (all)	gmax, anatomy	-0.0207678	0.291584
ψgs50 (all)	LMA	0.00915838	0.00532775	0.109319	40.1732	44.1732		ψgs50 (all)	LMA	0.0093502	0.0041888	0.0438239	33.6932	1e-07	37.6932		ψgs50 (all)	LMA	0.00937712	0.00419232	0.0434579	33.6846	0.0717696	37.6846		P & OU			ψgs20 (all)	gmax_ratio	-2.91028	2.24807	0.224562	32.0813	36.0813		ψgs20 (all)	gmax_ratio	-3.06474	1.97839	0.152398	28.3856	1e-07	32.3856		ψgs20 (all)	gmax_ratio	-2.99112	1.9653
ψgs80 (all)	gmax (refined)	-0.00527557	0.00157137	0.00514786	39.3279	43.3279		ψgs80 (all)	gmax (refined)	-0.00478337	0.00161433	0.0109921	38.3469	1e-07	42.3469		ψgs80 (all)	gmax (refined)	-0.00488528	0.00160894	0.00954783	38.1774	0.0291247	42.1774					ψgs20 (all)	LMA	0.00108344	0.00634195	0.867759	33.9056	37.9056		ψgs20 (all)	LMA	0.00262484	0.0057673	0.658742	30.7206	1e-07	34.7206		ψgs20 (all)	LMA	0.0028594	0.00574389
ψgs80 (all)	ψgs20 (refined)	0.917507	0.253875	0.00314646	38.2608	42.2608		ψgs80 (all)	ψgs20 (refined)	0.917507	0.253875	0.00314646	40.2608	1	44.2608		ψgs80 (all)	ψgs20 (refined)	0.895434	0.291369	0.00889403	39.9119	0.00685837	43.9119					ψgs50 (all)	ψgs80 (all)	0.781681	0.0830716	2.76819e-06	8.52051	12.5205		ψgs50 (all)	ψgs80 (all)	0.7542	0.0883192	6.61898e-06	9.55216	0.622898	13.5522		ψgs50 (all)	ψgs80 (all)	0.76319	0.0881522
ψgs80 (all)	ψgs50 (refined)	1.12191	0.160158	9.27138e-06	25.2434	29.2434		ψgs80 (all)	ψgs50 (refined)	1.15523	0.1738	1.59569e-05	27.1187	0.834619	31.1187		ψgs80 (all)	ψgs50 (refined)	1.16566	0.183986	2.59402e-05	25.8378	0.0132267	29.8378					ψgs50 (all)	gmax (refined)	-0.00430093	0.00127417	0.00705627	26.8492	30.8492		ψgs50 (all)	gmax (refined)	-0.00407102	0.00126739	0.0092986	24.6045	1e-07	28.6045		ψgs50 (all)	gmax (refined)	-0.00407102	0.00126739
ψgs80 (all)	ψgs80 (refined)	1.02538	0.110208	4.12756e-07	18.1553	22.1553		ψgs80 (all)	ψgs80 (refined)	1.00748	0.120814	1.41526e-06	18.3622	1e-07	22.3622		ψgs80 (all)	ψgs80 (refined)	1.01276	0.118015	1.02856e-06	18.0598	0.0187283	22.0598					ψgs50 (all)	ψgs20 (refined)	0.972338	0.140212	4.02071e-05	14.8623	18.8623		ψgs50 (all)	ψgs20 (refined)	0.961832	0.175162	0.000265074	16.4302	1e-07	20.4302		ψgs50 (all)	ψgs20 (refined)	0.983491	0.17033
ψgs80 (all)	gmin	0.035995	0.159812	0.8253	48.6348	52.6348		ψgs80 (all)	gmin	-0.0149972	0.149099	0.921415	46.0757	1e-07	50.0757		ψgs80 (all)	gmin	-0.0150184	0.149094	0.921301	46.0753	0.0908633	50.0753		P & OU			ψgs50 (all)	ψgs50 (refined)	1.03281	0.0639192	1.70752e-08	-3.62272	0.377279		ψgs50 (all)	ψgs50 (refined)	1.02612	0.0714817	5.32963e-08	-3.76473	1e-07	0.235268		ψgs50 (all)	ψgs50 (refined)	1.03174	0.0708135
ψgs80 (all)	LMA	0.0152215	0.00568057	0.018916	42.0969	46.0969		ψgs80 (all)	LMA	0.0163858	0.0044086	0.00258594	35.2275	1e-07	39.2275		ψgs80 (all)	LMA	0.0163862	0.00440872	0.00258599	35.2274	0.136451	39.2274		P & OU			ψgs50 (all)	ψgs80 (refined)	0.834207	0.115717	2.89517e-05	14.0867	18.0867		ψgs50 (all)	ψgs80 (refined)	0.786624	0.125741	9.4326e-05	14.0072	1e-07	18.0072		ψgs50 (all)	ψgs80 (refined)	0.790306	0.1236
gmax (refined)	ψgs20 (refined)	-96.8818	37.8673	0.0238085	188.411	192.411		gmax (refined)	ψgs20 (refined)	-102.525	46.2026	0.0448992	187.92	1e-07	191.92		gmax (refined)	ψgs20 (refined)	-101.306	45.5571	0.0445127	187.869	0.0231204	191.869					ψgs50 (all)	gmin	0.101208	0.145729	0.503185	35.4101	39.4101		ψgs50 (all)	gmin	0.0240234	0.129635	0.856686	33.0702	1e-07	37.0702		ψgs50 (all)	gmin	0.0245075	0.129646
gmax (refined)	ψgs50 (refined)	-101.004	35.4794	0.0137403	187.26	191.26		gmax (refined)	ψgs50 (refined)	-113.608	39.283	0.0125993	185.287	1e-07	189.287		gmax (refined)	ψgs50 (refined)	-112.471	38.9771	0.0127564	185.243	0.0315333	189.243		OU			ψgs50 (all)	s	0.00271258	0.00119752	0.0469546	31.0055	35.0055		ψgs50 (all)	s	0.00214909	0.000977618	0.0525925	28.3805	1e-07	32.3805		ψgs50 (all)	s	0.00215695	0.000977056
gmax (refined)	ψgs80 (refined)	-76.8297	33.1375	0.0373523	189.337	193.337		gmax (refined)	ψgs80 (refined)	-77.282	34.2541	0.0419295	187.782	1e-07	191.782		gmax (refined)	ψgs80 (refined)	-77.6848	33.795	0.0387514	187.558	0.0267044	191.558					ψgs50 (all)	d	-0.00271296	0.00358042	0.466099	35.3055	39.3055		ψgs50 (all)	d	-0.00364156	0.00370656	0.349043	32.0056	1e-07	36.0056		ψgs50 (all)	d	-0.00364156	0.00370656
gmax (refined)	gmin	-17.0067	20.1387	0.413675	193.727	197.727		gmax (refined)	gmin	-10.9148	19.5654	0.586418	192.383	1e-07	196.383		gmax (refined)	gmin	-11.5627	19.4373	0.562142	192.275	0.0261076	196.275					ψgs50 (all)	gmax, anatomy	-0.0159972	0.327461	0.961999	35.9725	39.9725		ψgs50 (all)	gmax, anatomy	0.113966	0.320675	0.729677	32.9607	1e-07	36.9607		ψgs50 (all)	gmax, anatomy	0.115495	0.320926
gmax (refined)	LMA	-1.4993	0.814188	0.0884795	191.051	195.051		gmax (refined)	LMA	-1.54579	0.72284	0.0520367	188.216	1e-07	192.216		gmax (refined)	LMA	-1.57952	0.725893	0.0485934	188.01	0.0321643	192.01		P & OU			ψgs50 (all)	gmax_ratio	-4.93685	2.134	0.0432547	30.8315	34.8315		ψgs50 (all)	gmax_ratio	-4.80131	1.87024	0.028024	27.0363	1e-07	31.0363		ψgs50 (all)	gmax_ratio	-4.80123	1.87023
ψgs20 (refined)	ψgs50 (refined)	0.902483	0.101296	6.75114e-07	11.4999	15.4999		ψgs20 (refined)	ψgs50 (refined)	0.900348	0.10182	7.34957e-07	13.499	0.992747	17.499		ψgs20 (refined)	ψgs50 (refined)	0.855145	0.114522	4.71693e-06	13.2651	0.00724111	17.2651					ψgs50 (all)	LMA	0.00844763	0.00637618	0.214689	34.0348	38.0348		ψgs50 (all)	LMA	0.0104639	0.00544476	0.0835564	29.3394	1e-07	33.3394		ψgs50 (all)	LMA	0.010609	0.00546479
ψgs20 (refined)	ψgs80 (refined)	0.631503	0.157174	0.00146211	28.8049	32.8049		ψgs20 (refined)	ψgs80 (refined)	0.44616	0.165412	0.0182888	27.7877	1e-07	31.7877		ψgs20 (refined)	ψgs80 (refined)	0.463191	0.162237	0.0135262	27.4129	0.0252582	31.4129					ψgs80 (all)	gmax (refined)	-0.0050106	0.0016115	0.0110745	32.4861	36.4861		ψgs80 (all)	gmax (refined)	-0.00448216	0.00168609	0.0239684	31.4552	1e-07	35.4552		ψgs80 (all)	gmax (refined)	-0.00456991	0.00167611
ψgs20 (refined)	gmin	0.0011143	0.123549	0.992941	40.9138	44.9138		ψgs20 (refined)	gmin	-0.0221247	0.101028	0.830054	34.3993	1e-07	38.3993		ψgs20 (refined)	gmin	-0.0212662	0.100934	0.836392	34.3773	0.0557384	38.3773		P & OU			ψgs80 (all)	ψgs20 (refined)	0.971467	0.271225	0.00499693	30.6973	34.6973		ψgs80 (all)	ψgs20 (refined)	0.8674	0.328495	0.0247115	31.5217	1e-07	35.5217		ψgs80 (all)	ψgs20 (refined)	0.934215	0.320868
ψgs20 (refined)	LMA	0.00218521	0.00542719	0.693755	40.728	44.728		ψgs20 (refined)	LMA	0.000980438	0.00428785	0.822695	34.3943	1e-07	38.3943		ψgs20 (refined)	LMA	0.00107919	0.00429968	0.805743	34.3566	0.0501429	38.3566		P & OU			ψgs80 (all)	ψgs50 (refined)	1.14596	0.177608	7.32709e-05	20.9043	24.9043		ψgs80 (all)	ψgs50 (refined)	1.1046	0.205225	0.000309053	21.5473	1e-07	25.5473		ψgs80 (all)	ψgs50 (refined)	1.14576	0.194825
ψgs50 (refined)	ψgs80 (refined)	0.813589	0.0866531	3.72009e-07	10.9416	14.9416		ψgs50 (refined)	ψgs80 (refined)	0.734743	0.0894407	1.67097e-06	9.34188	1e-07	13.3419		ψgs50 (refined)	ψgs80 (refined)	0.741763	0.0876097	1.19562e-06	8.92562	0.0253793	12.9256		OU			ψgs80 (all)	ψgs80 (refined)	1.01542	0.137538	2.3618e-05	18.2327	22.2327		ψgs80 (all)	ψgs80 (refined)	0.967102	0.148215	6.6805e-05	17.9537	1e-07	21.9537		ψgs80 (all)	ψgs80 (refined)	0.976265	0.146568
ψgs50 (refined)	gmin	-0.0133452	0.126847	0.917817	41.7043	45.7043		ψgs50 (refined)	gmin	-0.0373128	0.108547	0.736532	36.5528	1e-07	40.5528		ψgs50 (refined)	gmin	-0.0373128	0.108547	0.736532	36.5528	0.229611	40.5528		P & OU			ψgs80 (all)	gmin	0.132379	0.17602	0.469343	39.9425	43.9425		ψgs80 (all)	gmin	0.0575707	0.157283	0.721966	37.71	1e-07	41.71		ψgs80 (all)	gmin	0.0575703	0.157283
ψgs50 (refined)	LMA	0.00624126	0.0053353	0.263081	40.2158	44.2158		ψgs50 (refined)	LMA	0.00641492	0.00427301	0.15718	34.2903	1e-07	38.2903		ψgs50 (refined)	LMA	0.00644073	0.00427687	0.155988	34.2831	0.0715236	38.2831		P & OU			ψgs80 (all)	s	0.0036308	0.00136841	0.0241758	34.207	38.207		ψgs80 (all)	s	0.00288099	0.00113025	0.0289146	31.8624	1e-07	35.8624		ψgs80 (all)	s	0.00288099	0.00113025
ψgs80 (refined)	gmin	-0.0420781	0.145141	0.776456	45.746	49.746		ψgs80 (refined)	gmin	-0.0704608	0.134479	0.609128	42.9796	1e-07	46.9796		ψgs80 (refined)	gmin	-0.0704607	0.134479	0.609128	42.9796	0.238811	46.9796		P & OU			ψgs80 (all)	d	-0.00260931	0.00438777	0.565271	40.1857	44.1857		ψgs80 (all)	d	-0.00250051	0.00466592	0.603736	37.53	1e-07	41.53		ψgs80 (all)	d	-0.00252822	0.00466688
ψgs80 (refined)	LMA	0.00858129	0.00597977	0.174891	43.6369	47.6369		ψgs80 (refined)	LMA	0.0102328	0.00502203	0.0624793	39.1358	1e-07	43.1358		ψgs80 (refined)	LMA	0.0102331	0.00502214	0.0624777	39.1358	0.140782	43.1358		P & OU			ψgs80 (all)	gmax, anatomy	0.0452617	0.396885	0.911461	40.5871	44.5871		ψgs80 (all)	gmax, anatomy	0.232409	0.386531	0.561043	37.4436	1e-07	41.4436		ψgs80 (all)	gmax, anatomy	0.232409	0.386531
gmin	LMA	0.00735176	0.0120882	0.55355	64.7524	68.7524		gmin	LMA	0.00278675	0.0117479	0.816189	64.631	1e-07	68.631		gmin	LMA	0.00278674	0.0117479	0.816189	64.631	0.26642	68.631					ψgs80 (all)	gmax_ratio	-6.30402	2.5113	0.0308987	34.7387	38.7387		ψgs80 (all)	gmax_ratio	-5.81147	2.29125	0.0295463	31.9091	1e-07	35.9091		ψgs80 (all)	gmax_ratio	-5.81173	2.29123
																													ψgs80 (all)	LMA	0.013865	0.00714527	0.081021	36.7679	40.7679		ψgs80 (all)	LMA	0.0161718	0.00584789	0.0199441	31.0537	1e-07	35.0537		ψgs80 (all)	LMA	0.0161752	0.00584886
																													gmax (refined)	ψgs20 (refined)	-112.112	45.0679	0.0321206	153.409	157.409		gmax (refined)	ψgs20 (refined)	-114.381	49.6634	0.0440191	151.966	1e-07	155.966		gmax (refined)	ψgs20 (refined)	-114.381	49.6634
																													gmax (refined)	ψgs50 (refined)	-115.318	43.1155	0.0233066	152.714	156.714		gmax (refined)	ψgs50 (refined)	-118.261	44.5453	0.0241119	150.671	1e-07	154.671		gmax (refined)	ψgs50 (refined)	-118.261	44.5453
																													gmax (refined)	ψgs80 (refined)	-83.6158	41.1088	0.0693379	155.034	159.034		gmax (refined)	ψgs80 (refined)	-80.2954	41.6619	0.0828022	153.282	1e-07	157.282		gmax (refined)	ψgs80 (refined)	-80.8752	41.4178
																													gmax (refined)	gmin	-25.2337	24.0259	0.318313	157.934	161.934		gmax (refined)	gmin	-18.1242	21.9965	0.429177	156.284	1e-07	160.284		gmax (refined)	gmin	-18.53	21.9827
																													gmax (refined)	s	-0.63716	0.147902	0.00154196	146.597	150.597		gmax (refined)	s	-0.492752	0.138405	0.00517942	147.248	1e-07	151.248		gmax (refined)	s	-0.500485	0.136742
																													gmax (refined)	d	0.838152	0.565706	0.169255	156.808	160.808		gmax (refined)	d	0.782306	0.632768	0.244589	155.366	1e-07	159.366		gmax (refined)	d	0.782304	0.632768
																													gmax (refined)	gmax, anatomy	22.6146	55.1079	0.690188	158.989	162.989		gmax (refined)	gmax, anatomy	-13.2832	56.3297	0.818338	157.006	1e-07	161.006		gmax (refined)	gmax, anatomy	-13.7317	56.4392
																													gmax (refined)	gmax_ratio	1186.78	245.843	0.000694471	144.752	148.752		gmax (refined)	gmax_ratio	1167.85	203.526	0.000188205	139.59	1e-07	143.59		gmax (refined)	gmax_ratio	1167.43	203.409
Legend																													gmax (refined)	LMA	-1.77493	1.03002	0.115575	156.069	160.069		gmax (refined)	LMA	-1.83698	0.952056	0.0825043	153.275	1e-07	157.275		gmax (refined)	LMA	-1.90777	0.952407
gmax (all)	mmol m-2 s-1	maximum stomatal conductance																											ψgs20 (refined)	ψgs50 (refined)	0.921882	0.109519	7.52016e-06	9.30069	13.3007		ψgs20 (refined)	ψgs50 (refined)	0.891107	0.118356	1.99523e-05	11.167	0.842343	15.167		ψgs20 (refined)	ψgs50 (refined)	0.853724	0.126851
gmax (refined)	mmol m-2 s-1	maximum stomatal conductance																											ψgs20 (refined)	ψgs80 (refined)	0.657427	0.171579	0.00331002	23.5401	27.5401		ψgs20 (refined)	ψgs80 (refined)	0.533403	0.186038	0.0167499	23.4087	1e-07	27.4087		ψgs20 (refined)	ψgs80 (refined)	0.544455	0.179321
ψgs20 (all)	-MPa	water potential at 20% stomatal closure																											ψgs20 (refined)	gmin	0.088736	0.136767	0.531076	33.8869	37.8869		ψgs20 (refined)	gmin	0.00595494	0.116981	0.960404	30.6052	1e-07	34.6052		ψgs20 (refined)	gmin	0.0175269	0.116312
ψgs20 (refined)	-MPa	water potential at 20% stomatal closure																											ψgs20 (refined)	s	0.00145914	0.00129888	0.28752	32.9555	36.9555		ψgs20 (refined)	s	0.000937755	0.00103091	0.384412	29.6543	1e-07	33.6543		ψgs20 (refined)	s	0.000963764	0.00102043
ψgs50 (all)	-MPa	water potential at 50% stomatal closure																											ψgs20 (refined)	d	-0.00225558	0.00337057	0.51852	33.856	37.856		ψgs20 (refined)	d	-0.00385697	0.00327732	0.266502	29.0518	1e-07	33.0518		ψgs20 (refined)	d	-0.00385697	0.00327732
ψgs50 (refined)	-MPa	water potential at 50% stomatal closure																											ψgs20 (refined)	gmax, anatomy	-0.112171	0.304399	0.720182	34.2198	38.2198		ψgs20 (refined)	gmax, anatomy	-0.074263	0.289784	0.802937	30.5298	1e-07	34.5298		ψgs20 (refined)	gmax, anatomy	-0.0638797	0.289155
ψgs80 (all)	-MPa	water potential at 80% stomatal closure																											ψgs20 (refined)	gmax_ratio	-3.3765	2.23196	0.161274	31.9087	35.9087		ψgs20 (refined)	gmax_ratio	-3.05634	1.94329	0.146849	27.956	1e-07	31.956		ψgs20 (refined)	gmax_ratio	-3.02398	1.93708
ψgs80 (refined)	-MPa	water potential at 80% stomatal closure																											ψgs20 (refined)	LMA	0.00237641	0.00642521	0.719201	34.2186	38.2186		ψgs20 (refined)	LMA	0.00337705	0.00564017	0.562657	30.1856	1e-07	34.1856		ψgs20 (refined)	LMA	0.00367404	0.00564625
gmin	mmol m-2 s-1	minimum stomatal conductance																											ψgs50 (refined)	ψgs80 (refined)	0.812499	0.0943753	6.15664e-06	9.19377	13.1938		ψgs50 (refined)	ψgs80 (refined)	0.772264	0.103582	2.17092e-05	9.35443	1e-07	13.3544		ψgs50 (refined)	ψgs80 (refined)	0.774574	0.0990445
s	um2	stomatal size																											ψgs50 (refined)	gmin	0.0813104	0.139421	0.572674	34.3482	38.3482		ψgs50 (refined)	gmin	0.0119905	0.12353	0.924592	31.9125	1e-07	35.9125		ψgs50 (refined)	gmin	0.0191735	0.123595
d	no. mm-2	total stomatal density																											ψgs50 (refined)	s	0.00208776	0.00123421	0.121601	31.7297	35.7297		ψgs50 (refined)	s	0.00171856	0.000994325	0.114617	28.7872	1e-07	32.7872		ψgs50 (refined)	s	0.00173623	0.000990382
gmax_total	mol m-2 s-1	total maximum stomatal conductance																											ψgs50 (refined)	d	-0.00217575	0.0034301	0.540116	34.2762	38.2762		ψgs50 (refined)	d	-0.00289188	0.00357895	0.437876	31.1648	1e-07	35.1648		ψgs50 (refined)	d	-0.00289187	0.00357895
gmax_ratio		ratio of gmax, anatomical to gmax																											ψgs50 (refined)	gmax, anatomy	-0.0131762	0.311164	0.967057	34.7474	38.7474		ψgs50 (refined)	gmax, anatomy	0.128648	0.304409	0.681518	31.7114	1e-07	35.7114		ψgs50 (refined)	gmax, anatomy	0.131428	0.305083
LMA	g m-2	leaf mass per area																											ψgs50 (refined)	gmax_ratio	-3.94945	2.18002	0.100131	31.3435	35.3435		ψgs50 (refined)	gmax_ratio	-4.14125	1.88183	0.052383	27.1846	1e-07	31.1846		ψgs50 (refined)	gmax_ratio	-4.14048	1.88175
LT	mm	leaf thickness																											ψgs50 (refined)	LMA	0.00514097	0.00636457	0.438027	33.991	37.991		ψgs50 (refined)	LMA	0.00719827	0.00562034	0.229186	30.1011	1e-07	34.1011		ψgs50 (refined)	LMA	0.00734803	0.00565235
LD	g m-3	leaf density																											ψgs80 (refined)	gmin	0.0417896	0.163255	0.803157	38.1358	42.1358		ψgs80 (refined)	gmin	-0.00806811	0.147307	0.9574	36.1373	1e-07	40.1373		ψgs80 (refined)	gmin	-0.0080681	0.147307
πTLP	-MPa	osmotic potential at full turgor																											ψgs80 (refined)	s	0.00225816	0.00145085	0.15066	35.6111	39.6111		ψgs80 (refined)	s	0.00199177	0.00119499	0.126527	33.1991	1e-07	37.1991		ψgs80 (refined)	s	0.00199177	0.00119499
πo	-MPa	osmotic potential at turgor loss point																											ψgs80 (refined)	d	-0.00183275	0.00399997	0.65661	37.9648	41.9648		ψgs80 (refined)	d	-0.000804649	0.00439618	0.858429	36.1008	1e-07	40.1008		ψgs80 (refined)	d	-0.000804646	0.00439618
																													ψgs80 (refined)	gmax, anatomy	0.0411841	0.359285	0.911009	38.1984	42.1984		ψgs80 (refined)	gmax, anatomy	0.314094	0.35238	0.393682	35.2235	1e-07	39.2235		ψgs80 (refined)	gmax, anatomy	0.314121	0.352388
																													ψgs80 (refined)	gmax_ratio	-3.9158	2.62522	0.166659	35.8035	39.8035		ψgs80 (refined)	gmax_ratio	-4.54777	2.32409	0.0788548	32.2507	1e-07	36.2507		ψgs80 (refined)	gmax_ratio	-4.54777	2.32409
																													ψgs80 (refined)	LMA	0.00603415	0.00734527	0.430511	37.4305	41.4305		ψgs80 (refined)	LMA	0.008973	0.00664844	0.20689	34.1329	1e-07	38.1329		ψgs80 (refined)	LMA	0.00897601	0.00664964
																													gmin	s	0.00471386	0.00274322	0.116478	50.8986	54.8986		gmin	s	0.00466301	0.00249644	0.0913278	50.8806	1e-07	54.8806		gmin	s	0.00466301	0.00249644
																													gmin	d	0.00407384	0.0076963	0.608129	53.6717	57.6717		gmin	d	0.000932866	0.00944716	0.923292	54.4603	1e-07	58.4603		gmin	d	0.00117446	0.00930644
																													gmin	gmax, anatomy	0.706222	0.657218	0.307814	52.692	56.692		gmin	gmax, anatomy	0.463007	0.772061	0.562046	54.048	1e-07	58.048		gmin	gmax, anatomy	0.544358	0.759137
																													gmin	gmax_ratio	-9.76725	4.67607	0.0632591	49.6585	53.6585		gmin	gmax_ratio	-9.76725	4.67607	0.0632591	51.6585	1	55.6585		gmin	gmax_ratio	-9.37197	4.84457
																													gmin	LMA	0.0135777	0.014009	0.355295	52.9259	56.9259		gmin	LMA	0.00833687	0.01529	0.597531	54.1204	1e-07	58.1204		gmin	LMA	0.00917837	0.0153502
																													s	d	-0.979233	0.727202	0.207843	162.835	166.835		s	d	-0.979233	0.727202	0.207843	164.835	1	168.835		s	d	-1.01086	0.748466
																													s	gmax, anatomy	4.9116	70.2894	0.945669	164.829	168.829		s	gmax, anatomy	4.9116	70.2894	0.945669	166.829	1	170.829		s	gmax, anatomy	6.43262	71.5977
																													s	gmax_ratio	-1368.92	367.156	0.00392043	154.378	158.378		s	gmax_ratio	-1370.84	367.312	0.00389685	156.376	0.991699	160.376		s	gmax_ratio	-1368.92	367.156
																													s	LMA	3.13498	1.10441	0.0175906	157.743	161.743		s	LMA	3.23509	1.10633	0.0151915	159.575	0.855593	163.575		s	LMA	3.20083	1.12459
																													d	gmax, anatomy	75.6773	14.7831	0.000451226	127.409	131.409		d	gmax, anatomy	64.2799	16.6745	0.00318617	127.79	1e-07	131.79		d	gmax, anatomy	64.2799	16.6745
																													d	gmax_ratio	-48.9164	226.574	0.833409	142.793	146.793		d	gmax_ratio	-43.7007	195.78	0.827864	138.659	1e-07	142.659		d	gmax_ratio	-44.5756	195.749
																													d	LMA	0.258957	0.5881	0.669064	142.619	146.619		d	LMA	-0.0383267	0.518963	0.942584	138.712	1e-07	142.712		d	LMA	-0.0482206	0.52033
																													gmax_total	gmax_ratio	-3.09893	2.35752	0.218031	33.2222	37.2222		gmax_total	gmax_ratio	-3.74508	2.04212	0.0965555	29.1465	1e-07	33.1465		gmax_total	gmax_ratio	-3.74671	2.03449
																													gmax_total	LMA	0.009448	0.00596926	0.144555	32.4521	36.4521		gmax_total	LMA	0.00717988	0.00581628	0.245258	30.9236	1e-07	34.9236		gmax_total	LMA	0.00717988	0.00581628
																													gmax_ratio	LMA	-0.00180512	0.000598125	0.0129405	-22.7618	-18.7618		gmax_ratio	LMA	-0.00160576	0.0006646	0.0363005	-21.138	1e-07	-17.138		gmax_ratio	LMA	-0.00169926	0.000645105
[truncated: 29 more columns]
