# Supplementary material for: A stomatal safety-efficiency trade-off constrains responses to leaf dehydration
Source: Nat Commun. 2019 Jul 30;10:3398. doi: 10.1038/s41467-019-11006-1 (PMC6667445; doi:10.1038/s41467-019-11006-1)
Supplement: Supplementary file 9 — Supplementary Data 7 [file 41467_2019_11006_MOESM9_ESM.xlsx]

## Sheet: 7
Supplementary Data 7. Parameters of models fitted to stomatal responses to leaf water potential for the data of previous studies. Tables from left to right show parameters for linear, sigmoidal, logistic and exponential models,
and extracted parameters, and the right-most Table presents the model selected by maximum likelihood with lowest AICc. Legend of symbols is below the Table.
Linear	Linear	Linear	Linear	Linear	Linear	Linear	Linear	Linear	Linear	Linear	Linear	Linear	Linear	Linear	Linear		Sigmoidal	Sigmoidal	Sigmoidal	Sigmoidal	Sigmoidal	Sigmoidal	Sigmoidal	Sigmoidal	Sigmoidal	Sigmoidal	Sigmoidal	Sigmoidal	Sigmoidal	Sigmoidal	Sigmoidal	Sigmoidal	Sigmoidal	Sigmoidal			Logistic	Logistic	Logistic	Logistic	Logistic	Logistic	Logistic	Logistic	Logistic	Logistic	Logistic	Logistic	Logistic
Species	Study	A.A	B.B	C.sd	rsq	slope	AICcorr	sterror_1.A	sterror.B	sterror.sd	N	gmax	ψgs20	ψgs50	ψgs80		Species	data.type	A.A	B.B	C.Xo	D.sd	rsq	slope	AICcorr	sterror_1.A	sterror.B	sterror.Xo	sterror.sd	N	gmax	ψgs20	ψgs50	ψgs80			Species	data.type	A.A	B.B	C.Xo	D.sd	rsq	slope	AICcorr	sterror_1.A	sterror.B	sterror.Xo	sterror.sd
Acer campestre	Li et al. 2015	199.229	-41.0881	50.6144	0.634878	1	423.453	14.311	4.98945	5.73088	39	199.229	0.969765	2.42441	3.87906		Acer campestre	Li et al. 2015	393.218	-1.0226	0.736681	41.614	0.753187	0.99999	410.672	429.064	0.537838	2.15504	4.71182	39	264.516	0.580305	1.43166	2.64017		Logistic	Acer campestre	Li et al. 2015	213.404	2.75033	1.72522	41.679	0.752415	1	410.794	32.8991	0.885614	0.313048	4.71921
Acer pseudoplatanus	Li et al. 2015	117.768	-27.9633	52.3633	0.336583	1	383.174	13.8802	6.6358	6.25858	35	117.768	0.842305	2.10576	3.36922		Acer pseudoplatanus	Li et al. 2015	318.994	-0.227209	0.656753	26.9129	0.824751	1.00469	339.142	137.73	0.0575056	0.182225	3.2813	35	302.207	0.397461	0.680689	0.986985		Logistic	Acer pseudoplatanus	Li et al. 2015	425.325	3.70109	0.588359	25.3676	0.844298	1.00269	335.002	237.37	0.82193	0.14805	3.07572
Alberta magna	Guyot et al. 2012	97.4208	-13.9091	30.2808	0.189343	1	441.236	7.86462	4.29012	3.19186	45	97.4208	1.40082	3.50204	5.60327		Alberta magna	Guyot et al. 2012	102.81	-1.25	2.9538	31.5709	0.118797	1	447.406	32.8871	0.524611	1.44297	3.5455	45	93.9645	1.70308	3.16942	4.82572		Logistic	Alberta magna	Guyot et al. 2012	166.873	0.505485	0.769682	28.3472	0.289571	1	437.712	111.342	0.379283	2.14769	2.98804
Alberta magna	Trueba et al. 2019; Pan et al., unpublished	110.178	-43.632	27.1291	0.556451	1	469.049	8.98791	5.56496	2.74045	49	110.178	0.505033	1.26258	2.02013		Alberta magna	Trueba et al. 2019; Pan et al., unpublished 2017	82.063	-0.180676	1.6813	26.8763	0.564679	1	470.507	6.89768	0.0881099	0.0793291	2.7149	49	82.0556	1.43091	1.68133	1.93179		Logistic	Alberta magna	Trueba et al. 2019; Pan et al., unpublished 2017	81.1883	9.99385	1.68127	26.7911	0.567435	1	470.196	6.24448	3.96793	0.0717413	2.70631
Arabidopsis Col-0	Trueba et al. 2019; Pan et al., unpublished	321.42	-423.148	87.0833	0.433104	1	618.624	25.7375	67.1331	8.53911	52	321.42	0.151918	0.379795	0.607673		Arabidopsis Col-0	Trueba et al. 2019; Pan et al., unpublished 2017	294.771	-0.133999	0.40427	85.9934	0.447206	1	619.665	67.8324	0.0607117	0.0864334	8.43224	52	281.015	0.247845	0.416785	0.597989		Logistic	Arabidopsis Col-0	Trueba et al. 2019; Pan et al., unpublished 2017	262.296	3.5623	0.422265	85.5561	0.452814	1	619.135	27.6102	1.28111	0.0509866	8.38936
Bauhinia galpinii	Trueba et al. 2019; Pan et al., unpublished	174.186	-51.2706	52.6559	0.267775	1	544.793	20.0799	11.9899	5.26559	50	174.186	0.679478	1.69869	2.71791		Bauhinia galpinii	Trueba et al. 2019; Pan et al., unpublished 2017	126.526	-0.11344	1.97992	46.7551	0.422691	1	535.275	10.0047	0.0506492	0.0533968	4.67547	50	126.526	1.82266	1.97992	2.13718		Logistic	Bauhinia galpinii	Trueba et al. 2019; Pan et al., unpublished 2017	126.197	17.2358	1.97761	46.7449	0.422942	1	535.253	9.74973	7.61229	0.0538606	4.67449
Bursera simaruba	Brodribb et al. 2003	830.319	-455.627	100	0.488666	1	704.238	74.5117	52.4108	7.42828	56	830.319	0.364474	0.911184	1.45789		Bursera simaruba	Brodribb et al. 2003	486.016	-0.161348	1.28663	100	0.554985	1	696.305	99.877	0.0484808	0.0821404	8.15246	56	485.848	1.06323	1.28674	1.51037		Logistic	Bursera simaruba	Brodribb et al. 2003	448.848	9.15193	1.30943	100	0.558474	1	695.765	65.4191	2.4425	0.056216	8.19666
Calycophyllum candidissimum	Brodribb et al. 2003	721.359	-352.64	52.772	0.848437	1	330.018	40.4272	27.2119	6.81278	30	721.359	0.40912	1.0228	1.63648		Calycophyllum candidissimum	Brodribb et al. 2003	373.868	-0.177995	1.50073	47.1859	0.878825	1	325.982	32.6001	0.0339943	0.0555765	6.09162	30	373.787	1.25417	1.50081	1.74754		Logistic	Calycophyllum candidissimum	Brodribb et al. 2003	361.134	8.94861	1.50062	47.3651	0.877904	1	326.209	25.3179	1.59138	0.0483071	6.11471
Camellia sasanqua	Trueba et al. 2019; Pan et al., unpublished	150.333	-80.5273	51.2117	0.466598	1	221.696	19.2465	19.2523	8.09727	20	150.333	0.373371	0.933427	1.49348		Camellia sasanqua	Trueba et al. 2019; Pan et al., unpublished 2017	255.731	-0.558218	0.304936	50.3781	0.483821	0.999272	224.207	584.92	0.814512	2.64593	7.97485	20	161.946	0.290164	0.734363	1.38279		Logistic	Camellia sasanqua	Trueba et al. 2019; Pan et al., unpublished 2017	143.791	2.7293	0.815431	49.9374	0.492814	1	223.855	21.1885	1.77233	0.192248	7.89578
Carpinus betulus	Li et al. 2015	176.63	-39.8881	42.2081	0.572069	1	471.125	13.0768	5.14274	4.44911	45	176.63	0.885629	2.21407	3.54251		Carpinus betulus	Li et al. 2015	349.468	-1.22338	0.586812	39.5256	0.624733	1.00004	467.63	468.882	0.689194	3.03877	4.16637	45	215.856	0.615513	1.57233	2.98388		Logistic	Carpinus betulus	Li et al. 2015	172.794	2.63722	1.93437	39.3701	0.627681	1	467.275	30.0016	0.921373	0.381817	4.14996
Cercocarpus betuloides	Trueba et al. 2019; Pan et al., unpublished	149.367	-28.9829	46.6733	0.449512	1	732.541	11.7891	3.86106	3.97307	69	149.367	1.03072	2.57681	4.12289		Cercocarpus betuloides	Trueba et al. 2019; Pan et al., unpublished 2017	151.515	-0.959559	2.50173	45.8515	0.468727	1	732.345	31.4638	0.395476	0.565272	3.90309	69	141.109	1.47268	2.63374	3.91657		Logistic	Cercocarpus betuloides	Trueba et al. 2019; Pan et al., unpublished 2017	131.143	3.7624	2.71506	45.2164	0.483342	1	730.42	10.2804	1.11663	0.24029	3.84906
Comarostaphylis diversifolia	Trueba et al. 2019; Pan et al., unpublished	144.609	-27.5974	90.6599	0.12155	1	610.968	20.6732	10.3871	8.97661	51	144.609	1.04799	2.61997	4.19196		Comarostaphylis diversifolia	Trueba et al. 2019; Pan et al., unpublished 2017	118.972	-0.366006	3.29735	90.4913	0.124814	1	613.137	15.851	0.363653	0.482955	8.95985	51	118.958	2.79018	3.29744	3.80479		Logistic	Comarostaphylis diversifolia	Trueba et al. 2019; Pan et al., unpublished 2017	904.26	0.659989	0.0400563	86.2062	0.205739	1.00333	608.189	N/A	N/A	N/A	N/A
Cordia africana	Gindaba et al. 2004	117.026	-46.3117	14.8234	0.664233	1	99.9618	10.7605	9.92774	3.16034	11	117.026	0.505386	1.26346	2.02154		Cordia africana	Gindaba et al. 2004	157.349	-0.777159	0.822779	14.589	0.674769	1.00092	104.849	105.086	0.478841	1.09384	3.11911	11	116.822	0.527198	1.23233	2.18009		Logistic	Cordia africana	Gindaba et al. 2004	108.004	2.15979	1.30301	14.3279	0.686308	1	104.452	17.9844	1.033	0.249615	3.0547
Corylus avellana	Li et al. 2015	126.691	-37.6716	48.0429	0.351256	1	366.59	17.1361	8.77987	5.82602	34	126.691	0.67261	1.68152	2.69044		Corylus avellana	Li et al. 2015	123.133	-0.0395353	1.25844	32.1967	0.708635	1	341.954	9.35305	0.0241245	0.0283096	3.90439	34	123.133	1.20364	1.25844	1.31325		Logistic	Corylus avellana	Li et al. 2015	123.216	29.614	1.25843	32.1759	0.709012	1	341.91	9.32791	20.5729	0.0296424	3.90187
Croton macrostachyus	Gindaba et al. 2004	117.99	-45.8868	15.5408	0.671441	1	101.002	11.1232	9.67817	3.31329	11	117.99	0.514267	1.28567	2.05707		Croton macrostachyus	Gindaba et al. 2004	169.452	-0.711066	0.748754	14.6782	0.706901	1.00025	104.983	120.955	0.419057	1.03792	3.13007	11	125.624	0.480884	1.12514	1.99186		Logistic	Croton macrostachyus	Gindaba et al. 2004	109.707	2.66953	1.22558	13.9789	0.734163	1	103.909	15.1596	0.923697	0.179435	2.98031
Enterolobium cyclocarpum	Brodribb et al. 2003	454.971	-156.185	66.7844	0.66576	1	355.354	34.528	19.8757	8.48152	31	454.971	0.582605	1.45651	2.33042		Enterolobium cyclocarpum	Brodribb et al. 2003	350.744	-0.290124	1.79475	62.7028	0.705367	1	354.094	27.7416	0.0960477	0.0690943	7.96316	31	350.024	1.39552	1.79594	2.19769		Logistic	Enterolobium cyclocarpum	Brodribb et al. 2003	343.797	6.54051	1.79838	61.8945	0.712914	1	353.289	23.0327	1.82255	0.0614334	7.86051
Eucalyptus camaldulensis	Gindaba et al. 2004	160.081	-82.5853	19.1796	0.752853	1	70.4735	24.2927	19.3173	5.53662	6	160.081	0.387674	0.969184	1.55069		Eucalyptus camaldulensis	Gindaba et al. 2004	105.88	-0.131439	1.31342	11.6722	0.908466	1	94.5138	9.01232	0.0423132	0.0476657	3.36945	6	105.875	1.13124	1.31343	1.49564		Logistic	Eucalyptus camaldulensis	Gindaba et al. 2004	105.707	9.53579	1.30729	11.22	0.915421	1	94.0397	8.28696	2.81718	0.0464791	3.23891
Eucalyptus globulus	Gindaba et al. 2004	142.2	-59.554	19.5516	0.776861	1	70.7039	19.4196	13.0302	5.64404	6	142.2	0.477549	1.19387	1.91019		Eucalyptus globulus	Gindaba et al. 2004	191.066	-0.59011	0.785726	17.8033	0.814982	1.01017	99.5799	93.3796	0.22929	0.610031	5.3291	6	151.15	0.464383	1.03597	1.77213		Logistic	Eucalyptus globulus	Gindaba et al. 2004	155.101	2.16369	0.944411	16.5143	0.840804	1	98.678	49.4911	1.03096	0.371211	4.76721
Ficus auriculata	Hao et al. 2010	323.529	-138.839	73.3979	0.456492	1	532.336	28.4709	22.3355	7.65215	46	323.529	0.466048	1.16512	1.86419		Ficus auriculata	Hao et al. 2010	590.4	-0.501189	0.543899	62.7621	0.602594	1.00785	520.338	195.602	0.112647	0.317362	6.66857	46	441.312	0.344891	0.802615	1.41525		Logistic	Ficus auriculata	Hao et al. 2010	591.191	1.80071	0.574834	58.5762	0.653836	1	513.988	299.379	0.585569	0.327759	6.10694
Ficus benjamina	Hao et al. 2010	253.103	-78.5963	74.8469	0.43235	1	809.177	22.5406	10.7639	6.32565	70	253.103	0.644058	1.61015	2.57623		Ficus benjamina	Hao et al. 2010	511.35	-0.481361	0.91666	64.0041	0.584903	1.00077	789.519	368.379	0.172315	0.653244	5.41111	70	445.068	0.517249	1.04216	1.66615		Logistic	Ficus benjamina	Hao et al. 2010	347.004	3.6506	1.23519	63.856	0.586822	1	789.195	104.219	1.0723	0.228184	5.39677
Ficus concinna	Hao et al. 2010	237.159	-69.871	50.9855	0.405475	1	562.95	23.996	11.7323	4.99951	52	237.159	0.678848	1.69712	2.71539		Ficus concinna	Hao et al. 2010	146.697	-0.0844852	2.0328	41.576	0.604667	1	544.083	8.5616	0.0271173	0.0442326	4.07684	52	146.697	1.91568	2.0328	2.14993		Logistic	Ficus concinna	Hao et al. 2010	146.691	23.3824	2.02958	41.4962	0.606184	1	543.883	8.44795	7.62543	0.0437455	4.06901
Ficus curtipes	Hao et al. 2010	312.665	-156.722	64.09	0.583445	1	564.444	27.5624	18.7272	6.4089	50	312.665	0.399007	0.997517	1.59603		Ficus curtipes	Hao et al. 2010	276.107	-0.162588	1.09583	52.9435	0.715738	1	547.705	31.9524	0.0589786	0.0575535	5.29431	50	275.78	0.871394	1.09621	1.32147		Logistic	Ficus curtipes	Hao et al. 2010	267.479	6.97424	1.10117	52.324	0.722352	1	546.528	23.5439	2.12692	0.0467304	5.2324
Ficus esquiroliana	Hao et al. 2010	406.155	-174.622	75.8809	0.616297	1	696.201	29.7962	17.7877	6.92683	60	406.155	0.465182	1.16296	1.86073		Ficus esquiroliana	Hao et al. 2010	634.8	-0.341539	0.846007	52.4311	0.816807	1.00883	654.14	138.579	0.0545642	0.152486	4.90077	60	585.614	0.492286	0.89904	1.35358		Logistic	Ficus esquiroliana	Hao et al. 2010	638.594	3.15344	0.83914	49.0799	0.839477	1	646.214	160.124	0.542245	0.142841	4.48032
Ficus hispida	Hao et al. 2010	242.677	-72.4928	84.3347	0.349484	1	907.804	22.0239	11.2708	6.79583	77	242.677	0.66952	1.6738	2.67808		Ficus hispida	Hao et al. 2010	331.339	-0.281557	1.18472	68.2814	0.573568	1	877.512	100.379	0.129227	0.201863	5.50222	77	326.481	0.814605	1.19298	1.58023		Logistic	Ficus hispida	Hao et al. 2010	315.81	4.23059	1.19729	67.6764	0.581091	1	876.142	61.0851	1.49341	0.136197	5.45345
Ficus racemosa	Hao et al. 2010	497.804	-182.78	93.8928	0.549057	1	817.083	32.7503	20.087	8.05114	68	497.804	0.544704	1.36176	2.17881		Ficus racemosa	Hao et al. 2010	675.313	-0.598522	0.988683	87.4084	0.609192	1	809.611	415.46	0.250007	0.757053	7.49512	68	566.685	0.561254	1.18292	1.94697		Logistic	Ficus racemosa	Hao et al. 2010	444.959	3.40318	1.41251	87.2182	0.610891	1	809.315	69.7754	0.995478	0.16817	7.4788
Ficus religosa	Hao et al. 2010	342.144	-118.175	74.1399	0.547335	1	693.416	26.8138	13.8739	6.76795	60	342.144	0.579045	1.44761	2.31618		Ficus religosa	Hao et al. 2010	265.305	-0.111285	1.53185	53.6363	0.763086	1	656.867	16.5415	0.045166	0.040274	4.89625	60	265.305	1.37757	1.53185	1.68612		Logistic	Ficus religosa	Hao et al. 2010	268.052	10.7219	1.53847	52.7606	0.770759	1	654.892	16.0381	3.77005	0.043077	4.81631
Ficus semicordata	Hao et al. 2010	464.878	-138.618	100	0.443454	1	586.569	40.6935	19.9246	8.59921	47	464.878	0.670735	1.67684	2.68294		Ficus semicordata	Hao et al. 2010	841.05	-0.471598	1.05669	88.6139	0.66186	1.00504	563.856	365.667	0.134849	0.401992	9.24049	47	760.176	0.60407	1.14767	1.76935		Logistic	Ficus semicordata	Hao et al. 2010	1121.4	2.60956	0.882534	84.7476	0.690723	1.00057	559.662	996.956	0.859592	0.533107	8.7476
Ficus tinctoria	Hao et al. 2010	349.357	-113.284	87.4819	0.463444	1	583.79	34.4256	17.413	8.83693	49	349.357	0.61678	1.54195	2.46712		Ficus tinctoria	Hao et al. 2010	322.942	-0.220777	1.56924	71.8767	0.637795	1	566.91	81.4161	0.155322	0.140922	7.26058	49	322.678	1.26408	1.5696	1.87552		Logistic	Ficus tinctoria	Hao et al. 2010	302.577	8.03619	1.59696	72.0579	0.635967	1	567.157	89.1321	9.5356	0.147518	7.27882
Fraxinus excelsior	Li et al. 2015	201.577	-48.7255	55.7442	0.517984	1	430.983	16.8358	7.52655	6.31171	39	201.577	0.827399	2.0685	3.3096		Fraxinus excelsior	Li et al. 2015	403.672	-0.89991	0.66409	49.729	0.616397	1.0018	424.568	316.394	0.344251	1.31382	5.64864	39	273.103	0.515309	1.26793	2.33325		Logistic	Fraxinus excelsior	Li et al. 2015	263.972	2.14477	1.25822	49.3974	0.621496	1	424.046	139.367	1.10275	0.727563	5.59311
Hedera canariensis	Guyot et al. 2012	160.805	-71.0867	49.6072	0.374803	1	421.886	15.6584	14.7011	5.61687	39	160.805	0.45242	1.13105	1.80968		Hedera canariensis	Guyot et al. 2012	130.2	-0.102734	1.19689	42.8178	0.534227	1	412.896	9.12518	0.062776	0.0780048	4.84812	39	130.198	1.05447	1.19689	1.33931		Logistic	Hedera canariensis	Guyot et al. 2012	130.044	10.3867	1.19722	42.5033	0.541043	1	412.321	8.9321	5.29838	0.0718278	4.81251
Hedera canariensis	Trueba et al. 2019; Pan et al., unpublished	152.147	-47.4851	78.0825	0.314302	1	353.525	21.6632	12.8049	10.0802	30	152.147	0.640822	1.60206	2.56329		Hedera canariensis	Trueba et al. 2019; Pan et al., unpublished 2017	234.846	-0.229629	0.846798	56.4086	0.642138	1	336.694	63.3848	0.129307	0.169749	7.28229	30	229.112	0.555542	0.858015	1.17221		Logistic	Hedera canariensis	Trueba et al. 2019; Pan et al., unpublished 2017	203.827	5.40741	0.90744	57.4803	0.62841	1	337.823	33.1874	2.5992	0.0916725	7.42056
Helianthus annuus	Guyot et al. 2012	285.148	-278.175	100	0.29197	1	408.373	36.7975	62.5397	9.45251	32	285.148	0.205014	0.512534	0.820055		Helianthus annuus	Guyot et al. 2012	301.268	-0.16984	0.448347	100	0.319933	1	409.103	189.277	0.164764	0.263605	9.70208	32	281.198	0.264731	0.471009	0.698309		Logistic	Helianthus annuus	Guyot et al. 2012	251.006	3.62895	0.497003	100	0.324598	1	408.787	52.5689	2.26099	0.103961	9.74569
Helianthus annuus	Trueba et al. 2019; Pan et al., unpublished	308.252	-329.85	100	0.381747	1	367.213	39.8213	66.4911	10.508	29	308.252	0.186904	0.467261	0.747618		Helianthus annuus	Trueba et al. 2019; Pan et al., unpublished 2017	254.419	-0.0596523	0.496401	100	0.464928	1	364.558	40.7303	0.0555264	0.0599345	11.5874	29	254.357	0.413778	0.49643	0.579115		Logistic	Helianthus annuus	Trueba et al. 2019; Pan et al., unpublished 2017	251.369	7.99589	0.493227	100	0.466469	1	364.459	35.1153	8.22226	0.0637632	11.6107
Heteromeles arbutifolia	Trueba et al. 2019; Pan et al., unpublished	371.931	-74.9541	100	0.393565	1	1166.58	20.8542	7.75711	5.42644	92	371.931	0.992425	2.48106	3.9697		Heteromeles arbutifolia	Trueba et al. 2019; Pan et al., unpublished 2017	626.883	-1.25	1.03355	100	0.450729	1	1155.2	279.278	0.340983	1.14834	5.83011	92	436.114	0.749589	1.81921	3.31164		Logistic	Heteromeles arbutifolia	Trueba et al. 2019; Pan et al., unpublished 2017	430.449	1.808	1.71209	100	0.467041	1	1151.33	63.1016	0.454196	0.385871	5.89959
Hymenaea courbaril	Brodribb et al. 2003	578.988	-169.147	71.4314	0.729768	1	438.969	41.2534	16.6974	8.19367	38	578.988	0.684597	1.71149	2.73839		Hymenaea courbaril	Brodribb et al. 2003	362.468	-0.18522	2.49781	41.2295	0.909973	1	399.707	13.9778	0.0247021	0.0291404	4.72931	38	362.467	2.24104	2.49781	2.75458		Logistic	Hymenaea courbaril	Brodribb et al. 2003	360.649	13.8632	2.4942	41.0301	0.910841	1	399.339	13.5647	1.84536	0.0283078	4.70646
Lantana camara	Trueba et al. 2019; Pan et al., unpublished	343.938	-222.661	100	0.271591	1	554.468	49.7569	51.1991	9.6611	45	343.938	0.308934	0.772335	1.23574		Lantana camara	Trueba et al. 2019; Pan et al., unpublished 2017	232.007	-0.139146	1.00985	100	0.297471	1	555.081	50.0222	0.11744	0.0897796	9.91453	45	231.844	0.817439	1.01004	1.20287		Logistic	Lantana camara	Trueba et al. 2019; Pan et al., unpublished 2017	223.908	7.68394	1.01759	100	0.297889	1	555.052	37.6233	6.7629	0.0751206	9.91868
Magnolia grandiflora	Trueba et al. 2019; Pan et al., unpublished	71.7607	-30.8562	27.343	0.441634	1	347.123	9.08372	5.78246	3.2224	36	71.7607	0.46513	1.16282	1.86052		Magnolia grandiflora	Trueba et al. 2019; Pan et al., unpublished 2017	118.368	-0.018587	0.515208	17.6634	0.766989	1	318.202	8.54233	0.0091448	0.0123702	2.08164	36	118.368	0.489441	0.515208	0.540975		Logistic	Magnolia grandiflora	Trueba et al. 2019; Pan et al., unpublished 2017	118.546	25.6322	0.513747	17.5954	0.768781	1	317.924	8.55012	13.0296	0.0123721	2.07363
Malosma Laurina	Trueba et al. 2019; Pan et al., unpublished	273.191	-136.698	83.4927	0.493877	1	439.161	23.6265	22.7503	9.70582	37	273.191	0.399699	0.999247	1.5988		Malosma Laurina	Trueba et al. 2019; Pan et al., unpublished 2017	609.69	-0.498784	0.142727	75.7874	0.582984	1.00223	434.518	463.088	0.203434	0.715951	8.84023	37	348.166	0.229047	0.600217	1.16445		Logistic	Malosma Laurina	Trueba et al. 2019; Pan et al., unpublished 2017	340.98	1.77002	0.579379	75.0883	0.590642	1	433.833	71.2438	0.63353	0.183076	8.72873
Millettia ferruginea	Gindaba et al. 2004	52.5837	-10.6902	10.5408	0.260719	1	92.4608	6.88418	5.4273	2.24728	11	52.5837	0.983779	2.45945	3.93512		Millettia ferruginea	Gindaba et al. 2004	68.0725	-1.25	1.60525	10.7526	0.230711	1	98.1365	57.3528	0.908315	2.47535	2.41666	11	53.312	0.958547	2.15609	3.70963		Logistic	Millettia ferruginea	Gindaba et al. 2004	114.121	0.570131	0.335328	9.50101	0.399375	1.00094	95.4141	135.199	0.4292	1.33187	2.03544
Platanus racemosa	Trueba et al. 2019; Pan et al., unpublished	110.708	-42.9885	47.5495	0.269591	1	502.945	13.4687	10.3212	4.90434	47	110.708	0.515059	1.28765	2.06023		Platanus racemosa	Trueba et al. 2019; Pan et al., unpublished 2017	281.085	-0.652124	0.0785146	44.1118	0.371388	1.00999	498.285	148.061	0.208548	0.622632	4.58852	47	148.993	0.278174	0.743667	1.46893		Logistic	Platanus racemosa	Trueba et al. 2019; Pan et al., unpublished 2017	184.368	1.18496	0.464051	42.5836	0.414188	1	494.971	53.6621	0.537573	0.301752	4.39214
Quercus agrifolia	Trueba et al. 2019; Pan et al., unpublished	86.3606	-13.0169	51.8493	0.119104	1	586.146	11.547	4.81739	4.98918	54	86.3606	1.3269	3.31725	5.3076		Quercus agrifolia	Trueba et al. 2019; Pan et al., unpublished 2017	405.42	-1.25	-0.941242	51.6459	0.126	1.00342	588.058	542.581	0.71977	2.16672	5.08959	54	129.803	0.391448	1.13076	2.41147		Logistic	Quercus agrifolia	Trueba et al. 2019; Pan et al., unpublished 2017	540.56	0.734166	0.0665735	47.3906	0.264093	1.00312	578.771	596.756	0.223682	0.14706	4.57235
Quercus oleoides	Brodribb et al. 2003	653.028	-161.865	97.0183	0.531474	1	653.814	53.5073	20.6811	9.33543	54	653.028	0.80688	2.0172	3.22752		Quercus oleoides	Brodribb et al. 2003	413.167	-0.290577	2.70522	87.7262	0.616923	1	645.278	28.6458	0.0741417	0.066465	8.44132	54	413.13	2.30253	2.70528	3.10808		Logistic	Quercus oleoides	Brodribb et al. 2003	407.959	9.42695	2.70395	86.3336	0.628989	1	643.549	25.6543	2.13079	0.0637589	8.30732
Raphiolepis indica	Guyot et al. 2012	171.81	-42.1323	33.5076	0.614915	1	410.967	10.1025	5.20701	3.70028	41	171.81	0.815576	2.03894	3.2623		Raphiolepis indica	Guyot et al. 2012	159.382	-0.718154	2.18236	32.7007	0.633237	1	411.431	22.1355	0.219161	0.306878	3.61116	41	152.098	1.34095	2.24805	3.21969		Logistic	Raphiolepis indica	Guyot et al. 2012	146.803	3.22446	2.19978	32.4624	0.638564	1	410.831	10.7615	0.786155	0.216142	3.58484
Rhaphiolepis indica	Trueba et al. 2019; Pan et al., unpublished	218.654	-53.0446	52.3876	0.625315	1	512.053	13.1331	5.98929	5.40334	47	218.654	0.824415	2.06104	3.29766		Rhaphiolepis indica	Trueba et al. 2019; Pan et al., unpublished 2017	196.234	-0.474878	2.30527	49.8569	0.66064	1	509.793	15.008	0.184588	0.167911	5.1423	47	194.716	1.66511	2.31262	2.9682		Logistic	Rhaphiolepis indica	Trueba et al. 2019; Pan et al., unpublished 2017	191.129	5.1034	2.30111	49.6607	0.663306	1	509.423	11.1205	1.75622	0.150601	5.12209
Rhedera trinervis	Brodribb et al. 2003	1001.12	-636.283	82.35	0.801236	1	368.344	68.9378	56.9189	10.4584	31	1001.12	0.314677	0.786692	1.25871		Rhedera trinervis	Brodribb et al. 2003	508.382	-0.0805638	1.12853	60.3928	0.893099	1	351.767	36.3425	0.0249677	0.019013	7.66988	31	508.382	1.01685	1.12853	1.24022		Logistic	Rhedera trinervis	Brodribb et al. 2003	506.903	13.0242	1.12764	59.0024	0.897965	1	350.322	31.1799	3.52565	0.0182742	7.49321
Salvia canariensis	Trueba et al. 2019; Pan et al., unpublished	494.445	-297.861	77.503	0.610625	1	249.721	61.5838	51.9027	11.9588	21	494.445	0.331997	0.829992	1.32799		Salvia canariensis	Trueba et al. 2019; Pan et al., unpublished 2017	285.627	-0.121631	1.18811	72.0131	0.663834	1	249.723	34.6724	0.0638539	0.0632041	11.1117	21	285.611	1.01953	1.18812	1.35673		Logistic	Salvia canariensis	Trueba et al. 2019; Pan et al., unpublished 2017	280.627	10.1121	1.18824	71.3542	0.669958	1	249.337	28.954	4.80498	0.0580786	11.0101
Simarouba glauca	Brodribb et al. 2003	662.454	-241.315	100	0.482812	1	847.074	32.8927	19.3435	4.77201	61	662.454	0.549038	1.37259	2.19615		Simarouba glauca	Brodribb et al. 2003	685.655	-0.250188	1.30614	100	0.697731	1	780.09	117.208	0.0711414	0.11589	6.5752	61	681.97	0.965978	1.30883	1.65466		Logistic	Simarouba glauca	Brodribb et al. 2003	626.13	5.94629	1.3442	100	0.696571	1	780.464	65.8356	1.54799	0.0741169	6.55933
Sweitenia macrophylla	Brodribb et al. 2003	421.493	-136.715	53.1387	0.760415	1	599.573	21.4426	10.3475	5.06653	55	421.493	0.616599	1.5415	2.46639		Sweitenia macrophylla	Brodribb et al. 2003	258.223	-0.0595481	1.93809	33.3143	0.905833	1	550.542	7.36325	0.0164221	0.0149854	3.17639	55	258.223	1.85554	1.93809	2.02064		Logistic	Sweitenia macrophylla	Brodribb et al. 2003	258.221	31.4178	1.93852	33.2907	0.905967	1	550.464	7.34726	8.98359	0.0155363	3.17411
Vaccinium myrtillus	Ganthaler & Mayr 2015	112.243	-34.0669	23.9189	0.654817	1	93.4849	14.4103	8.24465	5.63766	9	112.243	0.658956	1.64739	2.63582		Vaccinium myrtillus	Ganthaler & Mayr 2015	112.169	-0.579755	1.58698	23.0339	0.679887	1	100.006	32.2737	0.41491	0.481708	5.42913	9	105.349	0.94586	1.65758	2.43581		Logistic	Vaccinium myrtillus	Ganthaler & Mayr 2015	100.332	3.83294	1.61554	22.0734	0.706027	1	99.2396	12.2182	2.02911	0.287744	5.20271
Vaccinium vitis-idaea	Ganthaler & Mayr 2015	138.808	-28.1178	54.1574	0.225505	1	108.195	28.9802	17.3691	12.7649	9	138.808	0.987331	2.46833	3.94932		Vaccinium vitis-idaea	Ganthaler & Mayr 2015	349.138	-1.25	-0.0871146	53.1329	0.25453	1.0015	115.051	589.704	0.996162	3.66523	12.8538	9	168.488	0.492727	1.3449	2.70856		Logistic	Vaccinium vitis-idaea	Ganthaler & Mayr 2015	263.779	0.6596	0.42502	49.6823	0.348212	1	113.843	444.521	1.04138	2.33555	11.7101
Vitis vinifera (M)	Tombesi et al. 2014	344.038	-194.313	69.1514	0.674207	1	402.641	28.6753	22.8319	8.26513	35	344.038	0.354107	0.885267	1.41643		Vitis vinifera (M)	Tombesi et al. 2014	295.074	-0.136025	0.922683	56.082	0.785717	1	390.536	41.8683	0.0608883	0.0527914	6.70298	35	294.74	0.73488	0.922991	1.11145		Logistic	Vitis vinifera (M)	Tombesi et al. 2014	280.636	7.62479	0.932472	56.6786	0.781134	1	391.277	31.6965	3.25619	0.0438104	6.77432
Vitis vinifera (S)	Tombesi et al. 2014	234.87	-134.364	36.0303	0.765468	1	317.093	15.0291	13.3577	4.57579	31	234.87	0.349603	0.874007	1.39841		Vitis vinifera (S)	Tombesi et al. 2014	196.591	-0.216649	1.00819	31.8663	0.816545	1	312.129	21.4734	0.0557106	0.0807307	4.04697	31	194.736	0.717932	1.01228	1.31109		Logistic	Vitis vinifera (S)	Tombesi et al. 2014	185.844	5.10363	1.01644	32.5617	0.80845	1	313.467	16.7733	1.44083	0.0741417	4.13531
A. felix-femina (Frizelliae)	Cardoso	103.924	-118.648	7.45093	0.939898	1	97.7759	4.30324	8.32131	1.46124	13	103.924	0.17518	0.437951	0.700722		A. felix-femina (Frizelliae)	Cardoso	140.416	-0.252268	0.274887	7.57388	0.937898	1	102.535	46.6321	0.0675565	0.189624	1.48535	13	105.076	0.174015	0.404657	0.713137		Logistic	A. felix-femina (Frizelliae)	Cardoso	97.331	2.31054	0.418891	7.95248	0.931534	1	103.803	6.78633	0.456308	0.0456594	1.5596
A. felix-femina	Cardoso	135.406	-152.419	18.1446	0.721206	1	180.192	10.7618	21.1899	2.8689	20	135.406	0.177676	0.444191	0.710706		A. felix-femina	Cardoso	220.192	-0.197225	0.245092	13.4402	0.847032	1.00785	171.354	64.2703	0.0361061	0.108747	2.2886	20	170.876	0.147848	0.334958	0.579256		Logistic	A. felix-femina	Cardoso	293.589	1.74705	0.191489	10.2943	0.910261	1.00132	160.688	118.786	0.299459	0.0804125	1.64917
gmax	mmol m-2 s-1	maximum stomatal conductance
ψgs20	-MPa	water potential at 20% stomatal closure
ψgs50	-MPa	water potential at 50% stomatal closure
ψgs80	-MPa	water potential at 80% stomatal closure
[truncated: 41 more columns]
