# Supplementary material for: A stomatal safety-efficiency trade-off constrains responses to leaf dehydration
Source: Nat Commun. 2019 Jul 30;10:3398. doi: 10.1038/s41467-019-11006-1 (PMC6667445; doi:10.1038/s41467-019-11006-1)
Supplement: Supplementary file 10 — Supplementary Data 8 [file 41467_2019_11006_MOESM10_ESM.xlsx]

## Sheet: 8
Supplementary Data 8. Model simulations to test the hypothesis that a stomatal safety efficiency tradeoff, i.e., between maximum stomatal conductance (gmax) and the leaf water potential at 50% stomatal closure (Ψgs50), would benefit whole plant hydraulic design.
Each row presents a single simulation with the plant hydraulic-stomatal-photosynthetic model described in the Methods. For each simulation, input columns are presented on the left, and output columns on the right. Input parameters were
maximum leaf, stem and root hydraulic conductances and stomatal conductance (Kleaf,max, Kstem,max, Kroot,max and gmax respectively), shape parameters for root, stem and leaf (alpha_root, alpha_stem and alpha_leaf, respectively) and leaf water potentials at 50% decline of leaf, stem
and root hydraulic conductances and of stomatal conductance (ΨKleaf50, ΨKstem50, ΨKroot50 and Ψgs50 respectively) and vapor pressure deficit (VPD) and soil water potential (Ψsoil).
Output values were root, stem and leaf water potentials (Ψroot, Ψstem and Ψleaf, stomatal conductance (gs), transpiration rate (E), and light-saturated photosynthetic rate (A).
	inputs															outputs
Simulation	Kleaf,max	ΨKleaf50	alpha_leaf	ΨKstem50	Kstem,max	alpha_stem	gmax	Ψgs50	gs_BB	Kroot,max	ΨKroot50	alpha_root	VPD	Ψsoil		Ψroot	Ψstem	Ψleaf	gs	E	A
	mmol m-2 s-1 MPa-1	MPa		MPa	mmol m-2 s-1 MPa-1		mmol m-2 s-1	MPa		mmol m-2 s-1 MPa-1	MPa		mol mol-1	MPa		MPa	MPa	MPa	mmol m-2 s-1	mol m-2 s-1	µmol m-2 s-1
Simulation1	10	-1	-0.693147	-2	20	5	100	-0.2	3.46574	10	-1	5	0.00990099	0		-0.0589648	-0.0882199	-0.151796	59.0914	0.585063	9.8695
Simulation2	10	-1	-0.693147	-2	20	5	110	-0.2	3.46574	10	-1	5	0.00990099	0		-0.0626763	-0.0937705	-0.161705	62.8061	0.621842	10.3158
Simulation3	10	-1	-0.693147	-2	20	5	120	-0.2	3.46574	10	-1	5	0.00990099	0		-0.0661851	-0.0990178	-0.171115	66.3174	0.656608	10.7227
Simulation4	10	-1	-0.693147	-2	20	5	130	-0.2	3.46574	10	-1	5	0.00990099	0		-0.0695128	-0.103994	-0.180077	69.6468	0.689572	11.0958
Simulation5	10	-1	-0.693147	-2	20	5	140	-0.2	3.46574	10	-1	5	0.00990099	0		-0.0726774	-0.108726	-0.188633	72.8126	0.720917	11.4393
Simulation6	10	-1	-0.693147	-2	20	5	150	-0.2	3.46574	10	-1	5	0.00990099	0		-0.0756946	-0.113237	-0.196823	75.8305	0.750797	11.757
Simulation7	10	-1	-0.693147	-2	20	5	160	-0.2	3.46574	10	-1	5	0.00990099	0		-0.0785776	-0.117548	-0.204677	78.7138	0.779344	12.0519
Simulation8	10	-1	-0.693147	-2	20	5	170	-0.2	3.46574	10	-1	5	0.00990099	0		-0.0813381	-0.121675	-0.212224	81.4742	0.806675	12.3266
Simulation9	10	-1	-0.693147	-2	20	5	180	-0.2	3.46574	10	-1	5	0.00990099	0		-0.0839863	-0.125634	-0.219489	84.1219	0.83289	12.5833
Simulation10	10	-1	-0.693147	-2	20	5	190	-0.2	3.46574	10	-1	5	0.00990099	0		-0.086531	-0.129438	-0.226493	86.6658	0.858077	12.8239
Simulation11	10	-1	-0.693147	-2	20	5	200	-0.2	3.46574	10	-1	5	0.00990099	0		-0.0889802	-0.133099	-0.233256	89.1138	0.882315	13.05
Simulation12	10	-1	-0.693147	-2	20	5	210	-0.2	3.46574	10	-1	5	0.00990099	0		-0.0913407	-0.136628	-0.239794	91.4731	0.905674	13.2629
Simulation13	10	-1	-0.693147	-2	20	5	220	-0.2	3.46574	10	-1	5	0.00990099	0		-0.093619	-0.140034	-0.246123	93.7498	0.928215	13.464
Simulation14	10	-1	-0.693147	-2	20	5	230	-0.2	3.46574	10	-1	5	0.00990099	0		-0.0958206	-0.143324	-0.252257	95.9495	0.949995	13.6542
Simulation15	10	-1	-0.693147	-2	20	5	240	-0.2	3.46574	10	-1	5	0.00990099	0		-0.0979505	-0.146508	-0.258208	98.0774	0.971064	13.8345
Simulation16	10	-1	-0.693147	-2	20	5	250	-0.2	3.46574	10	-1	5	0.00990099	0		-0.100013	-0.149591	-0.263988	100.138	0.991466	14.0057
Simulation17	10	-1	-0.693147	-2	20	5	260	-0.2	3.46574	10	-1	5	0.00990099	0		-0.102013	-0.15258	-0.269605	102.136	1.01124	14.1686
Simulation18	10	-1	-0.693147	-2	20	5	270	-0.2	3.46574	10	-1	5	0.00990099	0		-0.103954	-0.15548	-0.275071	104.074	1.03043	14.3238
Simulation19	10	-1	-0.693147	-2	20	5	280	-0.2	3.46574	10	-1	5	0.00990099	0		-0.105838	-0.158296	-0.280393	105.956	1.04907	14.4719
Simulation20	10	-1	-0.693147	-2	20	5	290	-0.2	3.46574	10	-1	5	0.00990099	0		-0.10767	-0.161034	-0.285579	107.785	1.06718	14.6109
Simulation21	10	-1	-0.693147	-2	20	5	300	-0.2	3.46574	10	-1	5	0.00990099	0		-0.109453	-0.163698	-0.290636	109.565	1.0848	14.712
Simulation22	10	-1	-0.693147	-2	20	5	310	-0.2	3.46574	10	-1	5	0.00990099	0		-0.111188	-0.16629	-0.295571	111.297	1.10195	14.8077
Simulation23	10	-1	-0.693147	-2	20	5	320	-0.2	3.46574	10	-1	5	0.00990099	0		-0.112878	-0.168816	-0.30039	112.984	1.11866	14.8985
Simulation24	10	-1	-0.693147	-2	20	5	330	-0.2	3.46574	10	-1	5	0.00990099	0		-0.114526	-0.171279	-0.305098	114.629	1.13494	14.9847
Simulation25	10	-1	-0.693147	-2	20	5	340	-0.2	3.46574	10	-1	5	0.00990099	0		-0.116134	-0.173681	-0.309702	116.234	1.15083	15.0667
Simulation26	10	-1	-0.693147	-2	20	5	350	-0.2	3.46574	10	-1	5	0.00990099	0		-0.117703	-0.176025	-0.314204	117.799	1.16633	15.1448
Simulation27	10	-1	-0.693147	-2	20	5	360	-0.2	3.46574	10	-1	5	0.00990099	0		-0.119235	-0.178315	-0.318611	119.329	1.18147	15.2193
Simulation28	10	-1	-0.693147	-2	20	5	370	-0.2	3.46574	10	-1	5	0.00990099	0		-0.120733	-0.180552	-0.322927	120.823	1.19627	15.2904
Simulation29	10	-1	-0.693147	-2	20	5	380	-0.2	3.46574	10	-1	5	0.00990099	0		-0.122197	-0.182739	-0.327154	122.283	1.21073	15.3584
Simulation30	10	-1	-0.693147	-2	20	5	390	-0.2	3.46574	10	-1	5	0.00990099	0		-0.123629	-0.184879	-0.331297	123.712	1.22487	15.4235
Simulation31	10	-1	-0.693147	-2	20	5	400	-0.2	3.46574	10	-1	5	0.00990099	0		-0.125031	-0.186972	-0.33536	125.11	1.23871	15.4859
Simulation32	10	-1	-0.693147	-2	20	5	100	-0.4	1.73287	10	-1	5	0.00990099	0		-0.0721582	-0.107949	-0.187227	72.2932	0.715775	11.3837
Simulation33	10	-1	-0.693147	-2	20	5	110	-0.4	1.73287	10	-1	5	0.00990099	0		-0.0774354	-0.11584	-0.201562	77.5715	0.768035	11.936
Simulation34	10	-1	-0.693147	-2	20	5	120	-0.4	1.73287	10	-1	5	0.00990099	0		-0.0824866	-0.123392	-0.215372	82.6224	0.818044	12.4387
Simulation35	10	-1	-0.693147	-2	20	5	130	-0.4	1.73287	10	-1	5	0.00990099	0		-0.08733	-0.130633	-0.228697	87.4645	0.865985	12.8982
Simulation36	10	-1	-0.693147	-2	20	5	140	-0.4	1.73287	10	-1	5	0.00990099	0		-0.0919821	-0.137587	-0.241574	92.114	0.91202	13.32
Simulation37	10	-1	-0.693147	-2	20	5	150	-0.4	1.73287	10	-1	5	0.00990099	0		-0.0964571	-0.144276	-0.254034	96.5855	0.956292	13.7084
Simulation38	10	-1	-0.693147	-2	20	5	160	-0.4	1.73287	10	-1	5	0.00990099	0		-0.100768	-0.150718	-0.266105	100.892	0.998928	14.0675
Simulation39	10	-1	-0.693147	-2	20	5	170	-0.4	1.73287	10	-1	5	0.00990099	0		-0.104926	-0.156932	-0.277814	105.044	1.04004	14.4005
Simulation40	10	-1	-0.693147	-2	20	5	180	-0.4	1.73287	10	-1	5	0.00990099	0		-0.108941	-0.162933	-0.289183	109.054	1.07974	14.6833
Simulation41	10	-1	-0.693147	-2	20	5	190	-0.4	1.73287	10	-1	5	0.00990099	0		-0.112823	-0.168734	-0.300232	112.929	1.11811	14.8955
Simulation42	10	-1	-0.693147	-2	20	5	200	-0.4	1.73287	10	-1	5	0.00990099	0		-0.11658	-0.174348	-0.310982	116.679	1.15524	15.0891
Simulation43	10	-1	-0.693147	-2	20	5	210	-0.4	1.73287	10	-1	5	0.00990099	0		-0.12022	-0.179786	-0.321448	120.311	1.1912	15.2663
Simulation44	10	-1	-0.693147	-2	20	5	220	-0.4	1.73287	10	-1	5	0.00990099	0		-0.12375	-0.185059	-0.331646	123.832	1.22606	15.4289
Simulation45	10	-1	-0.693147	-2	20	5	230	-0.4	1.73287	10	-1	5	0.00990099	0		-0.127175	-0.190176	-0.341592	127.249	1.25989	15.5788
Simulation46	10	-1	-0.693147	-2	20	5	240	-0.4	1.73287	10	-1	5	0.00990099	0		-0.130502	-0.195146	-0.351298	130.567	1.29274	15.7172
Simulation47	10	-1	-0.693147	-2	20	5	250	-0.4	1.73287	10	-1	5	0.00990099	0		-0.133737	-0.199977	-0.360776	133.792	1.32467	15.8454
Simulation48	10	-1	-0.693147	-2	20	5	260	-0.4	1.73287	10	-1	5	0.00990099	0		-0.136883	-0.204676	-0.370038	136.928	1.35572	15.9645
Simulation49	10	-1	-0.693147	-2	20	5	270	-0.4	1.73287	10	-1	5	0.00990099	0		-0.139946	-0.209251	-0.379094	139.98	1.38594	16.0754
Simulation50	10	-1	-0.693147	-2	20	5	280	-0.4	1.73287	10	-1	5	0.00990099	0		-0.14293	-0.213706	-0.387954	142.953	1.41538	16.179
Simulation51	10	-1	-0.693147	-2	20	5	290	-0.4	1.73287	10	-1	5	0.00990099	0		-0.145838	-0.218049	-0.396626	145.85	1.44406	16.2758
Simulation52	10	-1	-0.693147	-2	20	5	300	-0.4	1.73287	10	-1	5	0.00990099	0		-0.148674	-0.222284	-0.40512	148.675	1.47203	16.3667
Simulation53	10	-1	-0.693147	-2	20	5	310	-0.4	1.73287	10	-1	5	0.00990099	0		-0.151442	-0.226417	-0.413442	151.431	1.49932	16.452
Simulation54	10	-1	-0.693147	-2	20	5	320	-0.4	1.73287	10	-1	5	0.00990099	0		-0.154145	-0.230452	-0.4216	154.122	1.52596	16.5323
Simulation55	10	-1	-0.693147	-2	20	5	330	-0.4	1.73287	10	-1	5	0.00990099	0		-0.156785	-0.234393	-0.4296	156.75	1.55198	16.608
Simulation56	10	-1	-0.693147	-2	20	5	340	-0.4	1.73287	10	-1	5	0.00990099	0		-0.159365	-0.238245	-0.43745	159.318	1.57741	16.6795
Simulation57	10	-1	-0.693147	-2	20	5	350	-0.4	1.73287	10	-1	5	0.00990099	0		-0.161888	-0.242011	-0.445155	161.829	1.60226	16.7471
Simulation58	10	-1	-0.693147	-2	20	5	360	-0.4	1.73287	10	-1	5	0.00990099	0		-0.164356	-0.245696	-0.452721	164.284	1.62658	16.8112
Simulation59	10	-1	-0.693147	-2	20	5	370	-0.4	1.73287	10	-1	5	0.00990099	0		-0.166772	-0.249301	-0.460153	166.687	1.65037	16.8721
Simulation60	10	-1	-0.693147	-2	20	5	380	-0.4	1.73287	10	-1	5	0.00990099	0		-0.169138	-0.252831	-0.467456	169.039	1.67366	16.9298
Simulation61	10	-1	-0.693147	-2	20	5	390	-0.4	1.73287	10	-1	5	0.00990099	0		-0.171454	-0.256289	-0.474635	171.343	1.69646	16.9848
Simulation62	10	-1	-0.693147	-2	20	5	400	-0.4	1.73287	10	-1	5	0.00990099	0		-0.173725	-0.259677	-0.481694	173.6	1.71881	17.0372
Simulation63	10	-1	-0.693147	-2	20	5	100	-0.6	1.15525	10	-1	5	0.00990099	0		-0.0787606	-0.117821	-0.205176	78.8968	0.781157	12.0703
Simulation64	10	-1	-0.693147	-2	20	5	110	-0.6	1.15525	10	-1	5	0.00990099	0		-0.0849635	-0.127095	-0.222176	85.0988	0.842562	12.6764
Simulation65	10	-1	-0.693147	-2	20	5	120	-0.6	1.15525	10	-1	5	0.00990099	0		-0.0909469	-0.136039	-0.238702	91.0795	0.901777	13.2277
Simulation66	10	-1	-0.693147	-2	20	5	130	-0.6	1.15525	10	-1	5	0.00990099	0		-0.0967252	-0.144676	-0.254783	96.8533	0.958944	13.7312
Simulation67	10	-1	-0.693147	-2	20	5	140	-0.6	1.15525	10	-1	5	0.00990099	0		-0.102311	-0.153025	-0.270444	102.433	1.01419	14.1926
Simulation68	10	-1	-0.693147	-2	20	5	150	-0.6	1.15525	10	-1	5	0.00990099	0		-0.107717	-0.161103	-0.28571	107.832	1.06764	14.6136
Simulation69	10	-1	-0.693147	-2	20	5	160	-0.6	1.15525	10	-1	5	0.00990099	0		-0.112953	-0.168927	-0.300602	113.058	1.11939	14.9024
Simulation70	10	-1	-0.693147	-2	20	5	170	-0.6	1.15525	10	-1	5	0.00990099	0		-0.118028	-0.176511	-0.315139	118.124	1.16955	15.1608
Simulation71	10	-1	-0.693147	-2	20	5	180	-0.6	1.15525	10	-1	5	0.00990099	0		-0.122953	-0.183868	-0.32934	123.037	1.21819	15.393
Simulation72	10	-1	-0.693147	-2	20	5	190	-0.6	1.15525	10	-1	5	0.00990099	0		-0.127734	-0.191012	-0.343221	127.807	1.26541	15.6025
Simulation73	10	-1	-0.693147	-2	20	5	200	-0.6	1.15525	10	-1	5	0.00990099	0		-0.132381	-0.197952	-0.356798	132.44	1.31129	15.7924
Simulation74	10	-1	-0.693147	-2	20	5	210	-0.6	1.15525	10	-1	5	0.00990099	0		-0.136899	-0.2047	-0.370085	136.944	1.35588	15.9651
Simulation75	10	-1	-0.693147	-2	20	5	220	-0.6	1.15525	10	-1	5	0.00990099	0		-0.141295	-0.211265	-0.383095	141.324	1.39925	16.1228
Simulation76	10	-1	-0.693147	-2	20	5	230	-0.6	1.15525	10	-1	5	0.00990099	0		-0.145575	-0.217657	-0.395842	145.589	1.44147	16.2673
Simulation77	10	-1	-0.693147	-2	20	5	240	-0.6	1.15525	10	-1	5	0.00990099	0		-0.149745	-0.223883	-0.408335	149.742	1.48259	16.4
Simulation78	10	-1	-0.693147	-2	20	5	250	-0.6	1.15525	10	-1	5	0.00990099	0		-0.15381	-0.229952	-0.420587	153.789	1.52266	16.5225
Simulation79	10	-1	-0.693147	-2	20	5	260	-0.6	1.15525	10	-1	5	0.00990099	0		-0.157774	-0.23587	-0.432607	157.735	1.56173	16.6357
Simulation80	10	-1	-0.693147	-2	20	5	270	-0.6	1.15525	10	-1	5	0.00990099	0		-0.161642	-0.241645	-0.444404	161.584	1.59984	16.7406
Simulation81	10	-1	-0.693147	-2	20	5	280	-0.6	1.15525	10	-1	5	0.00990099	0		-0.165419	-0.247282	-0.455987	165.341	1.63704	16.8382
Simulation82	10	-1	-0.693147	-2	20	5	290	-0.6	1.15525	10	-1	5	0.00990099	0		-0.169108	-0.252788	-0.467366	169.01	1.67337	16.9291
Simulation83	10	-1	-0.693147	-2	20	5	300	-0.6	1.15525	10	-1	5	0.00990099	0		-0.172713	-0.258167	-0.478546	172.594	1.70886	17.0141
Simulation84	10	-1	-0.693147	-2	20	5	310	-0.6	1.15525	10	-1	5	0.00990099	0		-0.176237	-0.263426	-0.489536	176.097	1.74354	17.0936
Simulation85	10	-1	-0.693147	-2	20	5	320	-0.6	1.15525	10	-1	5	0.00990099	0		-0.179684	-0.26857	-0.500343	179.523	1.77745	17.1681
Simulation86	10	-1	-0.693147	-2	20	5	330	-0.6	1.15525	10	-1	5	0.00990099	0		-0.183057	-0.273601	-0.510973	182.873	1.81063	17.2382
Simulation87	10	-1	-0.693147	-2	20	5	340	-0.6	1.15525	10	-1	5	0.00990099	0		-0.186358	-0.278526	-0.521433	186.152	1.84309	17.3042
Simulation88	10	-1	-0.693147	-2	20	5	350	-0.6	1.15525	10	-1	5	0.00990099	0		-0.189591	-0.283348	-0.531727	189.361	1.87487	17.3664
Simulation89	10	-1	-0.693147	-2	20	5	360	-0.6	1.15525	10	-1	5	0.00990099	0		-0.192757	-0.288071	-0.541863	192.505	1.90599	17.4252
Simulation90	10	-1	-0.693147	-2	20	5	370	-0.6	1.15525	10	-1	5	0.00990099	0		-0.19586	-0.292699	-0.551844	195.584	1.93647	17.4809
Simulation91	10	-1	-0.693147	-2	20	5	380	-0.6	1.15525	10	-1	5	0.00990099	0		-0.198902	-0.297234	-0.561677	198.601	1.96634	17.5336
Simulation92	10	-1	-0.693147	-2	20	5	390	-0.6	1.15525	10	-1	5	0.00990099	0		-0.201884	-0.301681	-0.571365	201.559	1.99563	17.5837
Simulation93	10	-1	-0.693147	-2	20	5	400	-0.6	1.15525	10	-1	5	0.00990099	0		-0.204809	-0.306043	-0.580913	204.459	2.02435	17.6312
Simulation94	10	-1	-0.693147	-2	20	5	100	-0.8	0.866434	10	-1	5	0.00990099	0		-0.0827829	-0.123835	-0.216184	82.9187	0.820977	12.4675
Simulation95	10	-1	-0.693147	-2	20	5	110	-0.8	0.866434	10	-1	5	0.00990099	0		-0.0896038	-0.134032	-0.234981	89.7371	0.888487	13.1067
Simulation96	10	-1	-0.693147	-2	20	5	120	-0.8	0.866434	10	-1	5	0.00990099	0		-0.0962191	-0.14392	-0.25337	96.3477	0.953938	13.6882
Simulation97	10	-1	-0.693147	-2	20	5	130	-0.8	0.866434	10	-1	5	0.00990099	0		-0.10264	-0.153516	-0.271369	102.762	1.01744	14.219
Simulation98	10	-1	-0.693147	-2	20	5	140	-0.8	0.866434	10	-1	5	0.00990099	0		-0.108876	-0.162836	-0.288998	108.989	1.0791	14.6796
Simulation99	10	-1	-0.693147	-2	20	5	150	-0.8	0.866434	10	-1	5	0.00990099	0		-0.114937	-0.171892	-0.306273	115.039	1.139	15.0058
Simulation100	10	-1	-0.693147	-2	20	5	160	-0.8	0.866434	10	-1	5	0.00990099	0		-0.120831	-0.180698	-0.323209	120.921	1.19723	15.295
Simulation101	10	-1	-0.693147	-2	20	5	170	-0.8	0.866434	10	-1	5	0.00990099	0		-0.126567	-0.189267	-0.339822	126.642	1.25388	15.5527
Simulation102	10	-1	-0.693147	-2	20	5	180	-0.8	0.866434	10	-1	5	0.00990099	0		-0.132151	-0.197609	-0.356125	132.211	1.30902	15.7833
Simulation103	10	-1	-0.693147	-2	20	5	190	-0.8	0.866434	10	-1	5	0.00990099	0		-0.137592	-0.205735	-0.37213	137.634	1.36271	15.9906
Simulation104	10	-1	-0.693147	-2	20	5	200	-0.8	0.866434	10	-1	5	0.00990099	0		-0.142894	-0.213654	-0.387849	142.918	1.41503	16.1778
Simulation105	10	-1	-0.693147	-2	20	5	210	-0.8	0.866434	10	-1	5	0.00990099	0		-0.148066	-0.221376	-0.403295	148.069	1.46603	16.3475
Simulation106	10	-1	-0.693147	-2	20	5	220	-0.8	0.866434	10	-1	5	0.00990099	0		-0.153111	-0.228909	-0.418476	153.093	1.51577	16.5019
Simulation107	10	-1	-0.693147	-2	20	5	230	-0.8	0.866434	10	-1	5	0.00990099	0		-0.158036	-0.236261	-0.433403	157.995	1.56431	16.6429
Simulation108	10	-1	-0.693147	-2	20	5	240	-0.8	0.866434	10	-1	5	0.00990099	0		-0.162845	-0.24344	-0.448085	162.781	1.61169	16.7722
Simulation109	10	-1	-0.693147	-2	20	5	250	-0.8	0.866434	10	-1	5	0.00990099	0		-0.167543	-0.250452	-0.462531	167.454	1.65796	16.8911
Simulation110	10	-1	-0.693147	-2	20	5	260	-0.8	0.866434	10	-1	5	0.00990099	0		-0.172135	-0.257305	-0.476749	172.02	1.70317	17.0007
Simulation111	10	-1	-0.693147	-2	20	5	270	-0.8	0.866434	10	-1	5	0.00990099	0		-0.176625	-0.264004	-0.490748	176.482	1.74735	17.1021
Simulation112	10	-1	-0.693147	-2	20	5	280	-0.8	0.866434	10	-1	5	0.00990099	0		-0.181016	-0.270556	-0.504534	180.846	1.79055	17.1961
Simulation113	10	-1	-0.693147	-2	20	5	290	-0.8	0.866434	10	-1	5	0.00990099	0		-0.185313	-0.276966	-0.518114	185.114	1.83281	17.2836
Simulation114	10	-1	-0.693147	-2	20	5	300	-0.8	0.866434	10	-1	5	0.00990099	0		-0.189518	-0.28324	-0.531495	189.289	1.87415	17.3651
Simulation115	10	-1	-0.693147	-2	20	5	310	-0.8	0.866434	10	-1	5	0.00990099	0		-0.193636	-0.289382	-0.544684	193.377	1.91462	17.4412
Simulation116	10	-1	-0.693147	-2	20	5	320	-0.8	0.866434	10	-1	5	0.00990099	0		-0.197669	-0.295397	-0.557687	197.378	1.95424	17.5125
Simulation117	10	-1	-0.693147	-2	20	5	330	-0.8	0.866434	10	-1	5	0.00990099	0		-0.201621	-0.301289	-0.570508	201.298	1.99305	17.5793
Simulation118	10	-1	-0.693147	-2	20	5	340	-0.8	0.866434	10	-1	5	0.00990099	0		-0.205494	-0.307064	-0.583155	205.138	2.03106	17.6421
Simulation119	10	-1	-0.693147	-2	20	5	350	-0.8	0.866434	10	-1	5	0.00990099	0		-0.20929	-0.312724	-0.595631	208.901	2.06832	17.7013
Simulation120	10	-1	-0.693147	-2	20	5	360	-0.8	0.866434	10	-1	5	0.00990099	0		-0.213013	-0.318274	-0.607942	212.589	2.10485	17.7571
Simulation121	10	-1	-0.693147	-2	20	5	370	-0.8	0.866434	10	-1	5	0.00990099	0		-0.216665	-0.323717	-0.620092	216.207	2.14066	17.8098
Simulation122	10	-1	-0.693147	-2	20	5	380	-0.8	0.866434	10	-1	5	0.00990099	0		-0.220248	-0.329057	-0.632087	219.754	2.17578	17.8597
Simulation123	10	-1	-0.693147	-2	20	5	390	-0.8	0.866434	10	-1	5	0.00990099	0		-0.223765	-0.334298	-0.643929	223.235	2.21025	17.9069
Simulation124	10	-1	-0.693147	-2	20	5	400	-0.8	0.866434	10	-1	5	0.00990099	0		-0.227217	-0.339442	-0.655625	226.65	2.24406	17.9518
Simulation125	10	-1	-0.693147	-2	20	5	100	-1	0.693147	10	-1	5	0.00990099	0		-0.0855037	-0.127902	-0.223663	85.6388	0.847909	12.7275
Simulation126	10	-1	-0.693147	-2	20	5	110	-1	0.693147	10	-1	5	0.00990099	0		-0.0927683	-0.138762	-0.243758	92.8997	0.919799	13.3894
Simulation127	10	-1	-0.693147	-2	20	5	120	-1	0.693147	10	-1	5	0.00990099	0		-0.0998422	-0.149335	-0.263508	99.9672	0.989774	13.9916
Simulation128	10	-1	-0.693147	-2	20	5	130	-1	0.693147	10	-1	5	0.00990099	0		-0.106734	-0.159634	-0.282926	106.85	1.05792	14.5414
Simulation129	10	-1	-0.693147	-2	20	5	140	-1	0.693147	10	-1	5	0.00990099	0		-0.113451	-0.169672	-0.302025	113.556	1.12432	14.9287
Simulation130	10	-1	-0.693147	-2	20	5	150	-1	0.693147	10	-1	5	0.00990099	0		-0.120001	-0.179458	-0.320816	120.093	1.18903	15.2559
Simulation131	10	-1	-0.693147	-2	20	5	160	-1	0.693147	10	-1	5	0.00990099	0		-0.126391	-0.189005	-0.339312	126.467	1.25215	15.5451
Simulation132	10	-1	-0.693147	-2	20	5	170	-1	0.693147	10	-1	5	0.00990099	0		-0.132628	-0.19832	-0.357521	132.686	1.31372	15.8021
Simulation133	10	-1	-0.693147	-2	20	5	180	-1	0.693147	10	-1	5	0.00990099	0		-0.138717	-0.207415	-0.375455	138.755	1.37381	16.0315
Simulation134	10	-1	-0.693147	-2	20	5	190	-1	0.693147	10	-1	5	0.00990099	0		-0.144664	-0.216297	-0.393122	144.681	1.43249	16.2372
Simulation135	10	-1	-0.693147	-2	20	5	200	-1	0.693147	10	-1	5	0.00990099	0		-0.150476	-0.224974	-0.410532	150.469	1.48979	16.4225
Simulation136	10	-1	-0.693147	-2	20	5	210	-1	0.693147	10	-1	5	0.00990099	0		-0.156156	-0.233455	-0.427693	156.124	1.54579	16.5902
Simulation137	10	-1	-0.693147	-2	20	5	220	-1	0.693147	10	-1	5	0.00990099	0		-0.161711	-0.241746	-0.444612	161.652	1.60051	16.7424
Simulation138	10	-1	-0.693147	-2	20	5	230	-1	0.693147	10	-1	5	0.00990099	0		-0.167144	-0.249856	-0.461298	167.056	1.65402	16.8812
Simulation139	10	-1	-0.693147	-2	20	5	240	-1	0.693147	10	-1	5	0.00990099	0		-0.17246	-0.257789	-0.477758	172.342	1.70636	17.0082
Simulation140	10	-1	-0.693147	-2	20	5	250	-1	0.693147	10	-1	5	0.00990099	0		-0.177663	-0.265553	-0.493997	177.514	1.75756	17.1248
Simulation141	10	-1	-0.693147	-2	20	5	260	-1	0.693147	10	-1	5	0.00990099	0		-0.182757	-0.273153	-0.510024	182.575	1.80767	17.2321
Simulation142	10	-1	-0.693147	-2	20	5	270	-1	0.693147	10	-1	5	0.00990099	0		-0.187746	-0.280595	-0.525844	187.529	1.85673	17.3312
Simulation143	10	-1	-0.693147	-2	20	5	280	-1	0.693147	10	-1	5	0.00990099	0		-0.192633	-0.287885	-0.541463	192.381	1.90476	17.423
Simulation144	10	-1	-0.693147	-2	20	5	290	-1	0.693147	10	-1	5	0.00990099	0		-0.197422	-0.295027	-0.556886	197.133	1.95181	17.5082
Simulation145	10	-1	-0.693147	-2	20	5	300	-1	0.693147	10	-1	5	0.00990099	0		-0.202116	-0.302027	-0.57212	201.788	1.9979	17.5875
Simulation146	10	-1	-0.693147	-2	20	5	310	-1	0.693147	10	-1	5	0.00990099	0		-0.206718	-0.308889	-0.587168	206.351	2.04308	17.6615
Simulation147	10	-1	-0.693147	-2	20	5	320	-1	0.693147	10	-1	5	0.00990099	0		-0.211231	-0.315616	-0.602037	210.823	2.08736	17.7306
Simulation148	10	-1	-0.693147	-2	20	5	330	-1	0.693147	10	-1	5	0.00990099	0		-0.215657	-0.322215	-0.616731	215.208	2.13078	17.7955
Simulation149	10	-1	-0.693147	-2	20	5	340	-1	0.693147	10	-1	5	0.00990099	0		-0.220001	-0.328688	-0.631255	219.509	2.17336	17.8563
Simulation150	10	-1	-0.693147	-2	20	5	350	-1	0.693147	10	-1	5	0.00990099	0		-0.224263	-0.33504	-0.645612	223.728	2.21512	17.9135
Simulation151	10	-1	-0.693147	-2	20	5	360	-1	0.693147	10	-1	5	0.00990099	0		-0.228447	-0.341273	-0.659807	227.867	2.25611	17.9674
Simulation152	10	-1	-0.693147	-2	20	5	370	-1	0.693147	10	-1	5	0.00990099	0		-0.232554	-0.347393	-0.673844	231.929	2.29632	18.0183
Simulation153	10	-1	-0.693147	-2	20	5	380	-1	0.693147	10	-1	5	0.00990099	0		-0.236588	-0.353401	-0.687727	235.916	2.3358	18.0663
Simulation154	10	-1	-0.693147	-2	20	5	390	-1	0.693147	10	-1	5	0.00990099	0		-0.24055	-0.359302	-0.70146	239.83	2.37456	18.1118
Simulation155	10	-1	-0.693147	-2	20	5	400	-1	0.693147	10	-1	5	0.00990099	0		-0.244442	-0.365098	-0.715045	243.674	2.41262	18.155
Simulation156	10	-1	-0.693147	-2	20	5	100	-1.2	0.577623	10	-1	5	0.00990099	0		-0.0874712	-0.130844	-0.229087	87.6056	0.867382	12.9113
Simulation157	10	-1	-0.693147	-2	20	5	110	-1.2	0.577623	10	-1	5	0.00990099	0		-0.0950703	-0.142203	-0.250165	95.1999	0.942574	13.5898
Simulation158	10	-1	-0.693147	-2	20	5	120	-1.2	0.577623	10	-1	5	0.00990099	0		-0.102493	-0.153297	-0.270955	102.615	1.01599	14.2072
Simulation159	10	-1	-0.693147	-2	20	5	130	-1.2	0.577623	10	-1	5	0.00990099	0		-0.109745	-0.164135	-0.291467	109.857	1.08769	14.7283
Simulation160	10	-1	-0.693147	-2	20	5	140	-1.2	0.577623	10	-1	5	0.00990099	0		-0.116834	-0.174726	-0.311709	116.932	1.15774	15.1018
Simulation161	10	-1	-0.693147	-2	20	5	150	-1.2	0.577623	10	-1	5	0.00990099	0		-0.123764	-0.18508	-0.331688	123.847	1.22621	15.4296
Simulation162	10	-1	-0.693147	-2	20	5	160	-1.2	0.577623	10	-1	5	0.00990099	0		-0.130542	-0.195205	-0.351414	130.606	1.29313	15.7188
Simulation163	10	-1	-0.693147	-2	20	5	170	-1.2	0.577623	10	-1	5	0.00990099	0		-0.137173	-0.205109	-0.370894	137.217	1.35858	15.9752
Simulation164	10	-1	-0.693147	-2	20	5	180	-1.2	0.577623	10	-1	5	0.00990099	0		-0.143662	-0.2148	-0.390134	143.683	1.4226	16.2037
Simulation165	10	-1	-0.693147	-2	20	5	190	-1.2	0.577623	10	-1	5	0.00990099	0		-0.150013	-0.224284	-0.409142	150.009	1.48524	16.4083
Simulation166	10	-1	-0.693147	-2	20	5	200	-1.2	0.577623	10	-1	5	0.00990099	0		-0.156232	-0.233569	-0.427924	156.2	1.54654	16.5924
Simulation167	10	-1	-0.693147	-2	20	5	210	-1.2	0.577623	10	-1	5	0.00990099	0		-0.162323	-0.24266	-0.446486	162.261	1.60655	16.7586
Simulation168	10	-1	-0.693147	-2	20	5	220	-1.2	0.577623	10	-1	5	0.00990099	0		-0.168289	-0.251565	-0.464834	168.196	1.6653	16.9093
Simulation169	10	-1	-0.693147	-2	20	5	230	-1.2	0.577623	10	-1	5	0.00990099	0		-0.174135	-0.26029	-0.482974	174.008	1.72285	17.0466
Simulation170	10	-1	-0.693147	-2	20	5	240	-1.2	0.577623	10	-1	5	0.00990099	0		-0.179865	-0.268839	-0.500911	179.702	1.77923	17.172
Simulation171	10	-1	-0.693147	-2	20	5	250	-1.2	0.577623	10	-1	5	0.00990099	0		-0.185482	-0.277219	-0.518651	185.282	1.83447	17.2869
Simulation172	10	-1	-0.693147	-2	20	5	260	-1.2	0.577623	10	-1	5	0.00990099	0		-0.190989	-0.285434	-0.536197	190.75	1.88861	17.3927
Simulation173	10	-1	-0.693147	-2	20	5	270	-1.2	0.577623	10	-1	5	0.00990099	0		-0.196391	-0.29349	-0.553556	196.11	1.94168	17.4902
Simulation174	10	-1	-0.693147	-2	20	5	280	-1.2	0.577623	10	-1	5	0.00990099	0		-0.201689	-0.301391	-0.570731	201.366	1.99372	17.5804
Simulation175	10	-1	-0.693147	-2	20	5	290	-1.2	0.577623	10	-1	5	0.00990099	0		-0.206888	-0.309142	-0.587728	206.52	2.04475	17.6641
Simulation176	10	-1	-0.693147	-2	20	5	300	-1.2	0.577623	10	-1	5	0.00990099	0		-0.21199	-0.316748	-0.604549	211.575	2.09481	17.742
Simulation177	10	-1	-0.693147	-2	20	5	310	-1.2	0.577623	10	-1	5	0.00990099	0		-0.216997	-0.324212	-0.6212	216.535	2.14391	17.8145
Simulation178	10	-1	-0.693147	-2	20	5	320	-1.2	0.577623	10	-1	5	0.00990099	0		-0.221913	-0.331538	-0.637684	221.402	2.1921	17.8823
Simulation179	10	-1	-0.693147	-2	20	5	330	-1.2	0.577623	10	-1	5	0.00990099	0		-0.22674	-0.338731	-0.654005	226.179	2.23939	17.9457
Simulation180	10	-1	-0.693147	-2	20	5	340	-1.2	0.577623	10	-1	5	0.00990099	0		-0.231481	-0.345794	-0.670166	230.867	2.28581	18.0052
Simulation181	10	-1	-0.693147	-2	20	5	350	-1.2	0.577623	10	-1	5	0.00990099	0		-0.236137	-0.35273	-0.686171	235.47	2.33139	18.0611
Simulation182	10	-1	-0.693147	-2	20	5	360	-1.2	0.577623	10	-1	5	0.00990099	0		-0.240712	-0.359543	-0.702023	239.991	2.37614	18.1137
Simulation183	10	-1	-0.693147	-2	20	5	370	-1.2	0.577623	10	-1	5	0.00990099	0		-0.245207	-0.366237	-0.717727	244.43	2.4201	18.1633
Simulation184	10	-1	-0.693147	-2	20	5	380	-1.2	0.577623	10	-1	5	0.00990099	0		-0.249624	-0.372815	-0.733283	248.79	2.46327	18.2101
Simulation185	10	-1	-0.693147	-2	20	5	390	-1.2	0.577623	10	-1	5	0.00990099	0		-0.253967	-0.379279	-0.748697	253.074	2.50568	18.2544
Simulation186	10	-1	-0.693147	-2	20	5	400	-1.2	0.577623	10	-1	5	0.00990099	0		-0.258235	-0.385633	-0.76397	257.283	2.54736	18.2964
Simulation187	10	-1	-0.693147	-2	20	5	100	-1.4	0.495105	10	-1	5	0.00990099	0		-0.0889618	-0.133072	-0.233205	89.0955	0.882134	13.0483
Simulation188	10	-1	-0.693147	-2	20	5	110	-1.4	0.495105	10	-1	5	0.00990099	0		-0.0968225	-0.144822	-0.255055	96.9506	0.959907	13.7394
Simulation189	10	-1	-0.693147	-2	20	5	120	-1.4	0.495105	10	-1	5	0.00990099	0		-0.104519	-0.156325	-0.276667	104.639	1.03603	14.3685
Simulation190	10	-1	-0.693147	-2	20	5	130	-1.4	0.495105	10	-1	5	0.00990099	0		-0.112057	-0.167589	-0.298048	112.165	1.11054	14.8547
Simulation191	10	-1	-0.693147	-2	20	5	140	-1.4	0.495105	10	-1	5	0.00990099	0		-0.119441	-0.178622	-0.319204	119.534	1.18351	15.2292
Simulation192	10	-1	-0.693147	-2	20	5	150	-1.4	0.495105	10	-1	5	0.00990099	0		-0.126676	-0.189431	-0.340142	126.752	1.25497	15.5574
Simulation193	10	-1	-0.693147	-2	20	5	160	-1.4	0.495105	10	-1	5	0.00990099	0		-0.133767	-0.200022	-0.360865	133.822	1.32497	15.8466
Simulation194	10	-1	-0.693147	-2	20	5	170	-1.4	0.495105	10	-1	5	0.00990099	0		-0.140717	-0.210402	-0.38138	140.749	1.39355	16.1026
Simulation195	10	-1	-0.693147	-2	20	5	180	-1.4	0.495105	10	-1	5	0.00990099	0		-0.147531	-0.220577	-0.401692	147.537	1.46076	16.3305
Simulation196	10	-1	-0.693147	-2	20	5	190	-1.4	0.495105	10	-1	5	0.00990099	0		-0.154213	-0.230554	-0.421806	154.19	1.52663	16.5343
Simulation197	10	-1	-0.693147	-2	20	5	200	-1.4	0.495105	10	-1	5	0.00990099	0		-0.160766	-0.240337	-0.441726	160.712	1.59121	16.7173
Simulation198	10	-1	-0.693147	-2	20	5	210	-1.4	0.495105	10	-1	5	0.00990099	0		-0.167195	-0.249932	-0.461457	167.108	1.65453	16.8825
Simulation199	10	-1	-0.693147	-2	20	5	220	-1.4	0.495105	10	-1	5	0.00990099	0		-0.173503	-0.259345	-0.481003	173.379	1.71663	17.0322
Simulation200	10	-1	-0.693147	-2	20	5	230	-1.4	0.495105	10	-1	5	0.00990099	0		-0.179692	-0.268581	-0.500368	179.53	1.77753	17.1683
Simulation201	10	-1	-0.693147	-2	20	5	240	-1.4	0.495105	10	-1	5	0.00990099	0		-0.185767	-0.277644	-0.519556	185.565	1.83728	17.2926
Simulation202	10	-1	-0.693147	-2	20	5	250	-1.4	0.495105	10	-1	5	0.00990099	0		-0.191731	-0.28654	-0.538571	191.485	1.8959	17.4064
Simulation203	10	-1	-0.693147	-2	20	5	260	-1.4	0.495105	10	-1	5	0.00990099	0		-0.197586	-0.295272	-0.557416	197.295	1.95342	17.511
Simulation204	10	-1	-0.693147	-2	20	5	270	-1.4	0.495105	10	-1	5	0.00990099	0		-0.203335	-0.303845	-0.576096	202.998	2.00988	17.6074
Simulation205	10	-1	-0.693147	-2	20	5	280	-1.4	0.495105	10	-1	5	0.00990099	0		-0.208982	-0.312264	-0.594614	208.595	2.06529	17.6966
Simulation206	10	-1	-0.693147	-2	20	5	290	-1.4	0.495105	10	-1	5	0.00990099	0		-0.214528	-0.320531	-0.612972	214.09	2.1197	17.7792
Simulation207	10	-1	-0.693147	-2	20	5	300	-1.4	0.495105	10	-1	5	0.00990099	0		-0.219977	-0.328652	-0.631174	219.485	2.17312	17.856
Simulation208	10	-1	-0.693147	-2	20	5	310	-1.4	0.495105	10	-1	5	0.00990099	0		-0.22533	-0.33663	-0.649223	224.784	2.22558	17.9275
Simulation209	10	-1	-0.693147	-2	20	5	320	-1.4	0.495105	10	-1	5	0.00990099	0		-0.230591	-0.344468	-0.667123	229.988	2.2771	17.9942
Simulation210	10	-1	-0.693147	-2	20	5	330	-1.4	0.495105	10	-1	5	0.00990099	0		-0.235761	-0.35217	-0.684875	235.099	2.32771	18.0566
Simulation211	10	-1	-0.693147	-2	20	5	340	-1.4	0.495105	10	-1	5	0.00990099	0		-0.240844	-0.35974	-0.702483	240.121	2.37744	18.1152
Simulation212	10	-1	-0.693147	-2	20	5	350	-1.4	0.495105	10	-1	5	0.00990099	0		-0.24584	-0.36718	-0.719949	245.055	2.42629	18.1701
Simulation213	10	-1	-0.693147	-2	20	5	360	-1.4	0.495105	10	-1	5	0.00990099	0		-0.250753	-0.374494	-0.737276	249.903	2.47429	18.2218
Simulation214	10	-1	-0.693147	-2	20	5	370	-1.4	0.495105	10	-1	5	0.00990099	0		-0.255583	-0.381685	-0.754467	254.668	2.52147	18.2705
Simulation215	10	-1	-0.693147	-2	20	5	380	-1.4	0.495105	10	-1	5	0.00990099	0		-0.260334	-0.388756	-0.771523	259.352	2.56784	18.3165
Simulation216	10	-1	-0.693147	-2	20	5	390	-1.4	0.495105	10	-1	5	0.00990099	0		-0.265006	-0.395709	-0.788447	263.956	2.61343	18.36
Simulation217	10	-1	-0.693147	-2	20	5	400	-1.4	0.495105	10	-1	5	0.00990099	0		-0.269603	-0.402548	-0.805242	268.482	2.65824	18.4011
Simulation218	10	-1	-0.693147	-2	20	5	100	-1.6	0.433217	10	-1	5	0.00990099	0		-0.0901311	-0.13482	-0.236441	90.2641	0.893704	13.1544
Simulation219	10	-1	-0.693147	-2	20	5	110	-1.6	0.433217	10	-1	5	0.00990099	0		-0.0982019	-0.146884	-0.258912	98.3286	0.973551	13.8555
Simulation220	10	-1	-0.693147	-2	20	5	120	-1.6	0.433217	10	-1	5	0.00990099	0		-0.10612	-0.158718	-0.28119	106.237	1.05185	14.4939
Simulation221	10	-1	-0.693147	-2	20	5	130	-1.6	0.433217	10	-1	5	0.00990099	0		-0.11389	-0.170328	-0.30328	113.994	1.12866	14.9517
Simulation222	10	-1	-0.693147	-2	20	5	140	-1.6	0.433217	10	-1	5	0.00990099	0		-0.121516	-0.181721	-0.325185	121.604	1.204	15.327
Simulation223	10	-1	-0.693147	-2	20	5	150	-1.6	0.433217	10	-1	5	0.00990099	0		-0.129	-0.192902	-0.346911	129.069	1.27791	15.6555
Simulation224	10	-1	-0.693147	-2	20	5	160	-1.6	0.433217	10	-1	5	0.00990099	0		-0.136348	-0.203877	-0.36846	136.394	1.35044	15.9446
Simulation225	10	-1	-0.693147	-2	20	5	170	-1.6	0.433217	10	-1	5	0.00990099	0		-0.143562	-0.214651	-0.389837	143.583	1.42162	16.2004
Simulation226	10	-1	-0.693147	-2	20	5	180	-1.6	0.433217	10	-1	5	0.00990099	0		-0.150646	-0.225228	-0.411045	150.639	1.49147	16.4278
Simulation227	10	-1	-0.693147	-2	20	5	190	-1.6	0.433217	10	-1	5	0.00990099	0		-0.157603	-0.235615	-0.432087	157.565	1.56005	16.6309
Simulation228	10	-1	-0.693147	-2	20	5	200	-1.6	0.433217	10	-1	5	0.00990099	0		-0.164437	-0.245815	-0.452968	164.364	1.62737	16.8133
Simulation229	10	-1	-0.693147	-2	20	5	210	-1.6	0.433217	10	-1	5	0.00990099	0		-0.17115	-0.255834	-0.473689	171.04	1.69347	16.9777
Simulation230	10	-1	-0.693147	-2	20	5	220	-1.6	0.433217	10	-1	5	0.00990099	0		-0.177745	-0.265675	-0.494255	177.595	1.75837	17.1266
Simulation231	10	-1	-0.693147	-2	20	5	230	-1.6	0.433217	10	-1	5	0.00990099	0		-0.184225	-0.275344	-0.514668	184.033	1.82211	17.2618
Simulation232	10	-1	-0.693147	-2	20	5	240	-1.6	0.433217	10	-1	5	0.00990099	0		-0.190593	-0.284843	-0.53493	190.356	1.88472	17.3853
Simulation233	10	-1	-0.693147	-2	20	5	250	-1.6	0.433217	10	-1	5	0.00990099	0		-0.196852	-0.294178	-0.555045	196.568	1.94621	17.4983
Simulation234	10	-1	-0.693147	-2	20	5	260	-1.6	0.433217	10	-1	5	0.00990099	0		-0.203004	-0.303352	-0.575016	202.669	2.00663	17.602
Simulation235	10	-1	-0.693147	-2	20	5	270	-1.6	0.433217	10	-1	5	0.00990099	0		-0.209051	-0.312368	-0.594844	208.664	2.06598	17.6976
Simulation236	10	-1	-0.693147	-2	20	5	280	-1.6	0.433217	10	-1	5	0.00990099	0		-0.214997	-0.321231	-0.614533	214.554	2.1243	17.786
Simulation237	10	-1	-0.693147	-2	20	5	290	-1.6	0.433217	10	-1	5	0.00990099	0		-0.220843	-0.329943	-0.634084	220.343	2.18161	17.8678
Simulation238	10	-1	-0.693147	-2	20	5	300	-1.6	0.433217	10	-1	5	0.00990099	0		-0.226592	-0.338509	-0.6535	226.032	2.23794	17.9438
Simulation239	10	-1	-0.693147	-2	20	5	310	-1.6	0.433217	10	-1	5	0.00990099	0		-0.232245	-0.346932	-0.672784	231.623	2.2933	18.0145
Simulation240	10	-1	-0.693147	-2	20	5	320	-1.6	0.433217	10	-1	5	0.00990099	0		-0.237805	-0.355215	-0.691937	237.119	2.34771	18.0805
Simulation241	10	-1	-0.693147	-2	20	5	330	-1.6	0.433217	10	-1	5	0.00990099	0		-0.243275	-0.36336	-0.710961	242.522	2.40121	18.1422
Simulation242	10	-1	-0.693147	-2	20	5	340	-1.6	0.433217	10	-1	5	0.00990099	0		-0.248655	-0.371372	-0.729859	247.834	2.4538	18.2
Simulation243	10	-1	-0.693147	-2	20	5	350	-1.6	0.433217	10	-1	5	0.00990099	0		-0.253949	-0.379252	-0.748633	253.056	2.50551	18.2543
Simulation244	10	-1	-0.693147	-2	20	5	360	-1.6	0.433217	10	-1	5	0.00990099	0		-0.259157	-0.387004	-0.767284	258.192	2.55636	18.3053
Simulation245	10	-1	-0.693147	-2	20	5	370	-1.6	0.433217	10	-1	5	0.00990099	0		-0.264282	-0.394631	-0.785814	263.242	2.60636	18.3533
Simulation246	10	-1	-0.693147	-2	20	5	380	-1.6	0.433217	10	-1	5	0.00990099	0		-0.269325	-0.402135	-0.804225	268.209	2.65554	18.3987
Simulation247	10	-1	-0.693147	-2	20	5	390	-1.6	0.433217	10	-1	5	0.00990099	0		-0.274289	-0.409519	-0.822519	273.094	2.70391	18.4415
Simulation248	10	-1	-0.693147	-2	20	5	400	-1.6	0.433217	10	-1	5	0.00990099	0		-0.279175	-0.416785	-0.840697	277.9	2.75148	18.482
Simulation249	10	-1	-0.693147	-2	20	5	100	-1.8	0.385082	10	-1	5	0.00990099	0		-0.0910731	-0.136228	-0.239052	91.2056	0.903025	13.239
Simulation250	10	-1	-0.693147	-2	20	5	110	-1.8	0.385082	10	-1	5	0.00990099	0		-0.0993165	-0.148549	-0.262034	99.4421	0.984576	13.9482
Simulation251	10	-1	-0.693147	-2	20	5	120	-1.8	0.385082	10	-1	5	0.00990099	0		-0.107418	-0.160656	-0.284863	107.533	1.06468	14.5941
Simulation252	10	-1	-0.693147	-2	20	5	130	-1.8	0.385082	10	-1	5	0.00990099	0		-0.11538	-0.172554	-0.307541	115.481	1.14338	15.0285
Simulation253	10	-1	-0.693147	-2	20	5	140	-1.8	0.385082	10	-1	5	0.00990099	0		-0.123206	-0.184246	-0.330072	123.29	1.22069	15.4044
Simulation254	10	-1	-0.693147	-2	20	5	150	-1.8	0.385082	10	-1	5	0.00990099	0		-0.130899	-0.195739	-0.352458	130.962	1.29666	15.7332
Simulation255	10	-1	-0.693147	-2	20	5	160	-1.8	0.385082	10	-1	5	0.00990099	0		-0.138462	-0.207035	-0.374703	138.502	1.3713	16.0223
Simulation256	10	-1	-0.693147	-2	20	5	170	-1.8	0.385082	10	-1	5	0.00990099	0		-0.145899	-0.21814	-0.396808	145.911	1.44466	16.2778
Simulation257	10	-1	-0.693147	-2	20	5	180	-1.8	0.385082	10	-1	5	0.00990099	0		-0.153211	-0.229057	-0.418777	153.192	1.51675	16.5048
Simulation258	10	-1	-0.693147	-2	20	5	190	-1.8	0.385082	10	-1	5	0.00990099	0		-0.160401	-0.239792	-0.440611	160.349	1.58761	16.7075
Simulation259	10	-1	-0.693147	-2	20	5	200	-1.8	0.385082	10	-1	5	0.00990099	0		-0.167473	-0.250347	-0.462313	167.384	1.65726	16.8893
Simulation260	10	-1	-0.693147	-2	20	5	210	-1.8	0.385082	10	-1	5	0.00990099	0		-0.174428	-0.260726	-0.483886	174.299	1.72573	17.0532
Simulation261	10	-1	-0.693147	-2	20	5	220	-1.8	0.385082	10	-1	5	0.00990099	0		-0.181269	-0.270934	-0.505331	181.097	1.79304	17.2014
Simulation262	10	-1	-0.693147	-2	20	5	230	-1.8	0.385082	10	-1	5	0.00990099	0		-0.187999	-0.280974	-0.526651	187.781	1.85922	17.3361
Simulation263	10	-1	-0.693147	-2	20	5	240	-1.8	0.385082	10	-1	5	0.00990099	0		-0.19462	-0.290848	-0.547847	194.352	1.92428	17.4589
Simulation264	10	-1	-0.693147	-2	20	5	250	-1.8	0.385082	10	-1	5	0.00990099	0		-0.201133	-0.300562	-0.568922	200.814	1.98826	17.5712
Simulation265	10	-1	-0.693147	-2	20	5	260	-1.8	0.385082	10	-1	5	0.00990099	0		-0.207542	-0.310118	-0.589877	207.168	2.05117	17.6744
Simulation266	10	-1	-0.693147	-2	20	5	270	-1.8	0.385082	10	-1	5	0.00990099	0		-0.213848	-0.319519	-0.610714	213.417	2.11304	17.7693
Simulation267	10	-1	-0.693147	-2	20	5	280	-1.8	0.385082	10	-1	5	0.00990099	0		-0.220054	-0.328768	-0.631435	219.562	2.17388	17.857
Simulation268	10	-1	-0.693147	-2	20	5	290	-1.8	0.385082	10	-1	5	0.00990099	0		-0.226162	-0.337869	-0.652042	225.606	2.23373	17.9382
Simulation269	10	-1	-0.693147	-2	20	5	300	-1.8	0.385082	10	-1	5	0.00990099	0		-0.232172	-0.346824	-0.672535	231.551	2.29259	18.0136
Simulation270	10	-1	-0.693147	-2	20	5	310	-1.8	0.385082	10	-1	5	0.00990099	0		-0.238089	-0.355637	-0.692918	237.399	2.35049	18.0838
Simulation271	10	-1	-0.693147	-2	20	5	320	-1.8	0.385082	10	-1	5	0.00990099	0		-0.243912	-0.36431	-0.713191	243.151	2.40744	18.1492
Simulation272	10	-1	-0.693147	-2	20	5	330	-1.8	0.385082	10	-1	5	0.00990099	0		-0.249645	-0.372845	-0.733355	248.81	2.46347	18.2103
Simulation273	10	-1	-0.693147	-2	20	5	340	-1.8	0.385082	10	-1	5	0.00990099	0		-0.255288	-0.381246	-0.753413	254.378	2.51859	18.2676
Simulation274	10	-1	-0.693147	-2	20	5	350	-1.8	0.385082	10	-1	5	0.00990099	0		-0.260844	-0.389516	-0.773365	259.855	2.57282	18.3213
Simulation275	10	-1	-0.693147	-2	20	5	360	-1.8	0.385082	10	-1	5	0.00990099	0		-0.266315	-0.397656	-0.793213	265.245	2.62618	18.3718
Simulation276	10	-1	-0.693147	-2	20	5	370	-1.8	0.385082	10	-1	5	0.00990099	0		-0.271701	-0.405669	-0.812958	270.548	2.67869	18.4194
Simulation277	10	-1	-0.693147	-2	20	5	380	-1.8	0.385082	10	-1	5	0.00990099	0		-0.277005	-0.413558	-0.832601	275.766	2.73035	18.4642
Simulation278	10	-1	-0.693147	-2	20	5	390	-1.8	0.385082	10	-1	5	0.00990099	0		-0.282228	-0.421325	-0.852144	280.901	2.7812	18.5065
Simulation279	10	-1	-0.693147	-2	20	5	400	-1.8	0.385082	10	-1	5	0.00990099	0		-0.287371	-0.428972	-0.871588	285.954	2.83123	18.5466
Simulation280	10	-1	-0.693147	-2	20	5	100	-2	0.346574	10	-1	5	0.00990099	0		-0.0918484	-0.137387	-0.241203	91.9804	0.910697	13.3081
Simulation281	10	-1	-0.693147	-2	20	5	110	-2	0.346574	10	-1	5	0.00990099	0		-0.100236	-0.149924	-0.264613	100.361	0.993672	14.024
Simulation282	10	-1	-0.693147	-2	20	5	120	-2	0.346574	10	-1	5	0.00990099	0		-0.108491	-0.16226	-0.287905	108.604	1.07529	14.6578
Simulation283	10	-1	-0.693147	-2	20	5	130	-2	0.346574	10	-1	5	0.00990099	0		-0.116615	-0.174399	-0.31108	116.713	1.15558	15.0908
Simulation284	10	-1	-0.693147	-2	20	5	140	-2	0.346574	10	-1	5	0.00990099	0		-0.12461	-0.186345	-0.334141	124.691	1.23456	15.4673
Simulation285	10	-1	-0.693147	-2	20	5	150	-2	0.346574	10	-1	5	0.00990099	0		-0.13248	-0.198101	-0.35709	132.539	1.31227	15.7963
Simulation286	10	-1	-0.693147	-2	20	5	160	-2	0.346574	10	-1	5	0.00990099	0		-0.140227	-0.209671	-0.379928	140.26	1.38872	16.0854
Simulation287	10	-1	-0.693147	-2	20	5	170	-2	0.346574	10	-1	5	0.00990099	0		-0.147853	-0.221058	-0.402657	147.857	1.46393	16.3407
Simulation288	10	-1	-0.693147	-2	20	5	180	-2	0.346574	10	-1	5	0.00990099	0		-0.15536	-0.232267	-0.42528	155.332	1.53794	16.5675
Simulation289	10	-1	-0.693147	-2	20	5	190	-2	0.346574	10	-1	5	0.00990099	0		-0.162751	-0.2433	-0.447797	162.687	1.61076	16.7698
Simulation290	10	-1	-0.693147	-2	20	5	200	-2	0.346574	10	-1	5	0.00990099	0		-0.170028	-0.25416	-0.470212	169.925	1.68242	16.9512
Simulation291	10	-1	-0.693147	-2	20	5	210	-2	0.346574	10	-1	5	0.00990099	0		-0.177192	-0.264851	-0.492524	177.046	1.75293	17.1145
Simulation292	10	-1	-0.693147	-2	20	5	220	-2	0.346574	10	-1	5	0.00990099	0		-0.184247	-0.275376	-0.514736	184.055	1.82232	17.2623
Simulation293	10	-1	-0.693147	-2	20	5	230	-2	0.346574	10	-1	5	0.00990099	0		-0.191193	-0.285738	-0.536849	190.952	1.89061	17.3965
Simulation294	10	-1	-0.693147	-2	20	5	240	-2	0.346574	10	-1	5	0.00990099	0		-0.198034	-0.29594	-0.558865	197.74	1.95782	17.5187
Simulation295	10	-1	-0.693147	-2	20	5	250	-2	0.346574	10	-1	5	0.00990099	0		-0.20477	-0.305984	-0.580785	204.42	2.02396	17.6306
Simulation296	10	-1	-0.693147	-2	20	5	260	-2	0.346574	10	-1	5	0.00990099	0		-0.211404	-0.315874	-0.60261	210.995	2.08906	17.7332
Simulation297	10	-1	-0.693147	-2	20	5	270	-2	0.346574	10	-1	5	0.00990099	0		-0.217937	-0.325613	-0.624341	217.466	2.15313	17.8277
Simulation298	10	-1	-0.693147	-2	20	5	280	-2	0.346574	10	-1	5	0.00990099	0		-0.224372	-0.335202	-0.64598	223.835	2.21619	17.9149
Simulation299	10	-1	-0.693147	-2	20	5	290	-2	0.346574	10	-1	5	0.00990099	0		-0.230709	-0.344645	-0.667527	230.105	2.27826	17.9957
Simulation300	10	-1	-0.693147	-2	20	5	300	-2	0.346574	10	-1	5	0.00990099	0		-0.236952	-0.353943	-0.688985	236.276	2.33936	18.0706
Simulation301	10	-1	-0.693147	-2	20	5	310	-2	0.346574	10	-1	5	0.00990099	0		-0.243101	-0.363101	-0.710353	242.35	2.3995	18.1403
Simulation302	10	-1	-0.693147	-2	20	5	320	-2	0.346574	10	-1	5	0.00990099	0		-0.249157	-0.37212	-0.731633	248.329	2.45871	18.2053
Simulation303	10	-1	-0.693147	-2	20	5	330	-2	0.346574	10	-1	5	0.00990099	0		-0.255124	-0.381002	-0.752826	254.216	2.51699	18.266
Simulation304	10	-1	-0.693147	-2	20	5	340	-2	0.346574	10	-1	5	0.00990099	0		-0.261002	-0.38975	-0.773933	260.01	2.57436	18.3228
Simulation305	10	-1	-0.693147	-2	20	5	350	-2	0.346574	10	-1	5	0.00990099	0		-0.266792	-0.398366	-0.794954	265.715	2.63084	18.3761
Simulation306	10	-1	-0.693147	-2	20	5	360	-2	0.346574	10	-1	5	0.00990099	0		-0.272496	-0.406852	-0.815892	271.33	2.68644	18.4262
Simulation307	10	-1	-0.693147	-2	20	5	370	-2	0.346574	10	-1	5	0.00990099	0		-0.278117	-0.415212	-0.836745	276.859	2.74118	18.4734
Simulation308	10	-1	-0.693147	-2	20	5	380	-2	0.346574	10	-1	5	0.00990099	0		-0.283654	-0.423445	-0.857516	282.302	2.79507	18.5178
Simulation309	10	-1	-0.693147	-2	20	5	390	-2	0.346574	10	-1	5	0.00990099	0		-0.289109	-0.431556	-0.878205	287.661	2.84813	18.5598
Simulation310	10	-1	-0.693147	-2	20	5	400	-2	0.346574	10	-1	5	0.00990099	0		-0.294485	-0.439546	-0.898812	292.938	2.90037	18.5995
Simulation311	10	-1	-0.693147	-2	20	5	100	-2.2	0.315067	10	-1	5	0.00990099	0		-0.0924979	-0.138358	-0.243006	92.6294	0.917123	13.3656
Simulation312	10	-1	-0.693147	-2	20	5	110	-2.2	0.315067	10	-1	5	0.00990099	0		-0.101008	-0.151078	-0.266781	101.132	1.00131	14.0871
Simulation313	10	-1	-0.693147	-2	20	5	120	-2.2	0.315067	10	-1	5	0.00990099	0		-0.109393	-0.163609	-0.290468	109.506	1.08421	14.7087
Simulation314	10	-1	-0.693147	-2	20	5	130	-2.2	0.315067	10	-1	5	0.00990099	0		-0.117655	-0.175954	-0.314068	117.752	1.16586	15.1425
Simulation315	10	-1	-0.693147	-2	20	5	140	-2.2	0.315067	10	-1	5	0.00990099	0		-0.125796	-0.188116	-0.337584	125.874	1.24628	15.5194
Simulation316	10	-1	-0.693147	-2	20	5	150	-2.2	0.315067	10	-1	5	0.00990099	0		-0.133818	-0.200099	-0.361016	133.873	1.32547	15.8486
Simulation317	10	-1	-0.693147	-2	20	5	160	-2.2	0.315067	10	-1	5	0.00990099	0		-0.141723	-0.211905	-0.384367	141.751	1.40348	16.1376
Simulation318	10	-1	-0.693147	-2	20	5	170	-2.2	0.315067	10	-1	5	0.00990099	0		-0.149513	-0.223536	-0.407637	149.51	1.4803	16.3928
Simulation319	10	-1	-0.693147	-2	20	5	180	-2.2	0.315067	10	-1	5	0.00990099	0		-0.157189	-0.234997	-0.430829	157.153	1.55597	16.6193
Simulation320	10	-1	-0.693147	-2	20	5	190	-2.2	0.315067	10	-1	5	0.00990099	0		-0.164754	-0.246289	-0.453942	164.68	1.63049	16.8214
Simulation321	10	-1	-0.693147	-2	20	5	200	-2.2	0.315067	10	-1	5	0.00990099	0		-0.172209	-0.257415	-0.476979	172.093	1.70389	17.0024
Simulation322	10	-1	-0.693147	-2	20	5	210	-2.2	0.315067	10	-1	5	0.00990099	0		-0.179556	-0.268378	-0.499941	179.395	1.77619	17.1654
Simulation323	10	-1	-0.693147	-2	20	5	220	-2.2	0.315067	10	-1	5	0.00990099	0		-0.186797	-0.279181	-0.522828	186.588	1.8474	17.3128
Simulation324	10	-1	-0.693147	-2	20	5	230	-2.2	0.315067	10	-1	5	0.00990099	0		-0.193934	-0.289826	-0.545641	193.672	1.91754	17.4466
Simulation325	10	-1	-0.693147	-2	20	5	240	-2.2	0.315067	10	-1	5	0.00990099	0		-0.200967	-0.300315	-0.568383	200.65	1.98663	17.5685
Simulation326	10	-1	-0.693147	-2	20	5	250	-2.2	0.315067	10	-1	5	0.00990099	0		-0.2079	-0.310651	-0.591052	207.523	2.05468	17.6799
Simulation327	10	-1	-0.693147	-2	20	5	260	-2.2	0.315067	10	-1	5	0.00990099	0		-0.214732	-0.320836	-0.613652	214.292	2.1217	17.7822
Simulation328	10	-1	-0.693147	-2	20	5	270	-2.2	0.315067	10	-1	5	0.00990099	0		-0.221467	-0.330873	-0.636181	220.96	2.18772	17.8762
Simulation329	10	-1	-0.693147	-2	20	5	280	-2.2	0.315067	10	-1	5	0.00990099	0		-0.228104	-0.340763	-0.658642	227.528	2.25275	17.9631
Simulation330	10	-1	-0.693147	-2	20	5	290	-2.2	0.315067	10	-1	5	0.00990099	0		-0.234647	-0.35051	-0.681034	233.997	2.31681	18.0434
Simulation331	10	-1	-0.693147	-2	20	5	300	-2.2	0.315067	10	-1	5	0.00990099	0		-0.241095	-0.360115	-0.703359	240.37	2.3799	18.118
Simulation332	10	-1	-0.693147	-2	20	5	310	-2.2	0.315067	10	-1	5	0.00990099	0		-0.247452	-0.36958	-0.725617	246.646	2.44204	18.1873
Simulation333	10	-1	-0.693147	-2	20	5	320	-2.2	0.315067	10	-1	5	0.00990099	0		-0.253717	-0.378908	-0.747809	252.828	2.50325	18.2519
Simulation334	10	-1	-0.693147	-2	20	5	330	-2.2	0.315067	10	-1	5	0.00990099	0		-0.259893	-0.388101	-0.769936	258.918	2.56354	18.3123
Simulation335	10	-1	-0.693147	-2	20	5	340	-2.2	0.315067	10	-1	5	0.00990099	0		-0.265981	-0.39716	-0.791997	264.916	2.62293	18.3688
Simulation336	10	-1	-0.693147	-2	20	5	350	-2.2	0.315067	10	-1	5	0.00990099	0		-0.271982	-0.406087	-0.813995	270.824	2.68143	18.4218
Simulation337	10	-1	-0.693147	-2	20	5	360	-2.2	0.315067	10	-1	5	0.00990099	0		-0.277897	-0.414886	-0.835928	276.644	2.73905	18.4716
Simulation338	10	-1	-0.693147	-2	20	5	370	-2.2	0.315067	10	-1	5	0.00990099	0		-0.283729	-0.423557	-0.857798	282.376	2.7958	18.5184
Simulation339	10	-1	-0.693147	-2	20	5	380	-2.2	0.315067	10	-1	5	0.00990099	0		-0.289477	-0.432102	-0.879605	288.022	2.8517	18.5625
Simulation340	10	-1	-0.693147	-2	20	5	390	-2.2	0.315067	10	-1	5	0.00990099	0		-0.295143	-0.440523	-0.90135	293.583	2.90676	18.6042
Simulation341	10	-1	-0.693147	-2	20	5	400	-2.2	0.315067	10	-1	5	0.00990099	0		-0.300728	-0.448823	-0.923032	299.061	2.961	18.6436
Simulation342	10	-1	-0.693147	-2	20	5	100	-2.4	0.288811	10	-1	5	0.00990099	0		-0.0930499	-0.139183	-0.24454	93.181	0.922584	13.4141
Simulation343	10	-1	-0.693147	-2	20	5	110	-2.4	0.288811	10	-1	5	0.00990099	0		-0.101666	-0.15206	-0.268628	101.789	1.00781	14.1405
Simulation344	10	-1	-0.693147	-2	20	5	120	-2.4	0.288811	10	-1	5	0.00990099	0		-0.110163	-0.164759	-0.292656	110.274	1.09182	14.7515
Simulation345	10	-1	-0.693147	-2	20	5	130	-2.4	0.288811	10	-1	5	0.00990099	0		-0.118545	-0.177283	-0.316624	118.64	1.17465	15.186
Simulation346	10	-1	-0.693147	-2	20	5	140	-2.4	0.288811	10	-1	5	0.00990099	0		-0.126812	-0.189633	-0.340535	126.886	1.2563	15.5632
Simulation347	10	-1	-0.693147	-2	20	5	150	-2.4	0.288811	10	-1	5	0.00990099	0		-0.134965	-0.201812	-0.364388	135.016	1.3368	15.8926
Simulation348	10	-1	-0.693147	-2	20	5	160	-2.4	0.288811	10	-1	5	0.00990099	0		-0.143008	-0.213823	-0.388187	143.031	1.41615	16.1816
Simulation349	10	-1	-0.693147	-2	20	5	170	-2.4	0.288811	10	-1	5	0.00990099	0		-0.15094	-0.225668	-0.411931	150.932	1.49437	16.4367
Simulation350	10	-1	-0.693147	-2	20	5	180	-2.4	0.288811	10	-1	5	0.00990099	0		-0.158765	-0.237349	-0.435621	158.72	1.57149	16.6631
Simulation351	10	-1	-0.693147	-2	20	5	190	-2.4	0.288811	10	-1	5	0.00990099	0		-0.166482	-0.248868	-0.459259	166.398	1.64751	16.8648
Simulation352	10	-1	-0.693147	-2	20	5	200	-2.4	0.288811	10	-1	5	0.00990099	0		-0.174094	-0.260228	-0.482845	173.967	1.72245	17.0456
Simulation353	10	-1	-0.693147	-2	20	5	210	-2.4	0.288811	10	-1	5	0.00990099	0		-0.181602	-0.271431	-0.506381	181.428	1.79632	17.2083
Simulation354	10	-1	-0.693147	-2	20	5	220	-2.4	0.288811	10	-1	5	0.00990099	0		-0.189008	-0.282479	-0.529867	188.783	1.86913	17.3554
Simulation355	10	-1	-0.693147	-2	20	5	230	-2.4	0.288811	10	-1	5	0.00990099	0		-0.196313	-0.293373	-0.553303	196.032	1.94091	17.4888
Simulation356	10	-1	-0.693147	-2	20	5	240	-2.4	0.288811	10	-1	5	0.00990099	0		-0.203517	-0.304117	-0.576692	203.178	2.01167	17.6104
Simulation357	10	-1	-0.693147	-2	20	5	250	-2.4	0.288811	10	-1	5	0.00990099	0		-0.210624	-0.314712	-0.600032	210.222	2.08141	17.7215
Simulation358	10	-1	-0.693147	-2	20	5	260	-2.4	0.288811	10	-1	5	0.00990099	0		-0.217633	-0.32516	-0.623325	217.165	2.15015	17.8235
Simulation359	10	-1	-0.693147	-2	20	5	270	-2.4	0.288811	10	-1	5	0.00990099	0		-0.224547	-0.335463	-0.646572	224.009	2.21791	17.9172
Simulation360	10	-1	-0.693147	-2	20	5	280	-2.4	0.288811	10	-1	5	0.00990099	0		-0.231366	-0.345623	-0.669773	230.754	2.28469	18.0038
Simulation361	10	-1	-0.693147	-2	20	5	290	-2.4	0.288811	10	-1	5	0.00990099	0		-0.238092	-0.355641	-0.692929	237.402	2.35052	18.0838
Simulation362	10	-1	-0.693147	-2	20	5	300	-2.4	0.288811	10	-1	5	0.00990099	0		-0.244726	-0.365521	-0.716039	243.955	2.41539	18.1581
Simulation363	10	-1	-0.693147	-2	20	5	310	-2.4	0.288811	10	-1	5	0.00990099	0		-0.251269	-0.375263	-0.739105	250.413	2.47933	18.2271
Simulation364	10	-1	-0.693147	-2	20	5	320	-2.4	0.288811	10	-1	5	0.00990099	0		-0.257722	-0.384869	-0.762127	256.778	2.54235	18.2914
Simulation365	10	-1	-0.693147	-2	20	5	330	-2.4	0.288811	10	-1	5	0.00990099	0		-0.264087	-0.394341	-0.785106	263.05	2.60446	18.3515
Simulation366	10	-1	-0.693147	-2	20	5	340	-2.4	0.288811	10	-1	5	0.00990099	0		-0.270365	-0.403681	-0.80804	269.232	2.66567	18.4078
Simulation367	10	-1	-0.693147	-2	20	5	350	-2.4	0.288811	10	-1	5	0.00990099	0		-0.276556	-0.412891	-0.830932	275.325	2.72599	18.4605
Simulation368	10	-1	-0.693147	-2	20	5	360	-2.4	0.288811	10	-1	5	0.00990099	0		-0.282663	-0.421972	-0.853781	281.328	2.78543	18.51
Simulation369	10	-1	-0.693147	-2	20	5	370	-2.4	0.288811	10	-1	5	0.00990099	0		-0.288685	-0.430925	-0.876587	287.245	2.84401	18.5566
Simulation370	10	-1	-0.693147	-2	20	5	380	-2.4	0.288811	10	-1	5	0.00990099	0		-0.294625	-0.439754	-0.899351	293.075	2.90173	18.6005
Simulation371	10	-1	-0.693147	-2	20	5	390	-2.4	0.288811	10	-1	5	0.00990099	0		-0.300483	-0.448458	-0.922073	298.82	2.95861	18.6419
Simulation372	10	-1	-0.693147	-2	20	5	400	-2.4	0.288811	10	-1	5	0.00990099	0		-0.30626	-0.45704	-0.944753	304.481	3.01467	18.681
Simulation373	10	-1	-0.693147	-2	20	5	100	-2.6	0.266595	10	-1	5	0.00990099	0		-0.0935248	-0.139893	-0.245861	93.6557	0.927284	13.4557
Simulation374	10	-1	-0.693147	-2	20	5	110	-2.6	0.266595	10	-1	5	0.00990099	0		-0.102232	-0.152907	-0.270222	102.354	1.01341	14.1863
Simulation375	10	-1	-0.693147	-2	20	5	120	-2.6	0.266595	10	-1	5	0.00990099	0		-0.110828	-0.165752	-0.294546	110.938	1.09839	14.7881
Simulation376	10	-1	-0.693147	-2	20	5	130	-2.6	0.266595	10	-1	5	0.00990099	0		-0.119313	-0.178431	-0.318836	119.407	1.18224	15.2231
Simulation377	10	-1	-0.693147	-2	20	5	140	-2.6	0.266595	10	-1	5	0.00990099	0		-0.12769	-0.190946	-0.343092	127.763	1.26498	15.6006
Simulation378	10	-1	-0.693147	-2	20	5	150	-2.6	0.266595	10	-1	5	0.00990099	0		-0.13596	-0.203297	-0.367316	136.008	1.34661	15.9301
Simulation379	10	-1	-0.693147	-2	20	5	160	-2.6	0.266595	10	-1	5	0.00990099	0		-0.144123	-0.215489	-0.391509	144.142	1.42715	16.2192
Simulation380	10	-1	-0.693147	-2	20	5	170	-2.6	0.266595	10	-1	5	0.00990099	0		-0.152181	-0.227521	-0.41567	152.168	1.50661	16.4742
Simulation381	10	-1	-0.693147	-2	20	5	180	-2.6	0.266595	10	-1	5	0.00990099	0		-0.160136	-0.239396	-0.439802	160.085	1.585	16.7004
Simulation382	10	-1	-0.693147	-2	20	5	190	-2.6	0.266595	10	-1	5	0.00990099	0		-0.167989	-0.251117	-0.463905	167.897	1.66234	16.902
Simulation383	10	-1	-0.693147	-2	20	5	200	-2.6	0.266595	10	-1	5	0.00990099	0		-0.17574	-0.262684	-0.48798	175.603	1.73864	17.0825
Simulation384	10	-1	-0.693147	-2	20	5	210	-2.6	0.266595	10	-1	5	0.00990099	0		-0.183391	-0.274099	-0.512028	183.205	1.81391	17.245
Simulation385	10	-1	-0.693147	-2	20	5	220	-2.6	0.266595	10	-1	5	0.00990099	0		-0.190943	-0.285365	-0.536048	190.703	1.88815	17.3918
Simulation386	10	-1	-0.693147	-2	20	5	230	-2.6	0.266595	10	-1	5	0.00990099	0		-0.198397	-0.296482	-0.560043	198.101	1.96139	17.525
Simulation387	10	-1	-0.693147	-2	20	5	240	-2.6	0.266595	10	-1	5	0.00990099	0		-0.205755	-0.307454	-0.584012	205.397	2.03363	17.6463
Simulation388	10	-1	-0.693147	-2	20	5	250	-2.6	0.266595	10	-1	5	0.00990099	0		-0.213018	-0.31828	-0.607956	212.594	2.10489	17.7572
Simulation389	10	-1	-0.693147	-2	20	5	260	-2.6	0.266595	10	-1	5	0.00990099	0		-0.220185	-0.328964	-0.631875	219.692	2.17517	17.8588
Simulation390	10	-1	-0.693147	-2	20	5	270	-2.6	0.266595	10	-1	5	0.00990099	0		-0.22726	-0.339506	-0.655771	226.693	2.24449	17.9523
Simulation391	10	-1	-0.693147	-2	20	5	280	-2.6	0.266595	10	-1	5	0.00990099	0		-0.234242	-0.349908	-0.679643	233.598	2.31285	18.0386
Simulation392	10	-1	-0.693147	-2	20	5	290	-2.6	0.266595	10	-1	5	0.00990099	0		-0.241133	-0.360172	-0.703491	240.407	2.38027	18.1184
Simulation393	10	-1	-0.693147	-2	20	5	300	-2.6	0.266595	10	-1	5	0.00990099	0		-0.247934	-0.370299	-0.727317	247.122	2.44676	18.1924
Simulation394	10	-1	-0.693147	-2	20	5	310	-2.6	0.266595	10	-1	5	0.00990099	0		-0.254646	-0.38029	-0.75112	253.744	2.51232	18.2612
Simulation395	10	-1	-0.693147	-2	20	5	320	-2.6	0.266595	10	-1	5	0.00990099	0		-0.26127	-0.390149	-0.774901	260.274	2.57697	18.3253
Simulation396	10	-1	-0.693147	-2	20	5	330	-2.6	0.266595	10	-1	5	0.00990099	0		-0.267806	-0.399875	-0.79866	266.713	2.64072	18.3852
Simulation397	10	-1	-0.693147	-2	20	5	340	-2.6	0.266595	10	-1	5	0.00990099	0		-0.274256	-0.40947	-0.822396	273.062	2.70358	18.4412
Simulation398	10	-1	-0.693147	-2	20	5	350	-2.6	0.266595	10	-1	5	0.00990099	0		-0.280621	-0.418936	-0.846111	279.322	2.76556	18.4937
Simulation399	10	-1	-0.693147	-2	20	5	360	-2.6	0.266595	10	-1	5	0.00990099	0		-0.286902	-0.428274	-0.869805	285.493	2.82667	18.543
Simulation400	10	-1	-0.693147	-2	20	5	370	-2.6	0.266595	10	-1	5	0.00990099	0		-0.293099	-0.437486	-0.893477	291.578	2.88691	18.5894
Simulation401	10	-1	-0.693147	-2	20	5	380	-2.6	0.266595	10	-1	5	0.00990099	0		-0.299214	-0.446573	-0.917128	297.576	2.9463	18.6331
Simulation402	10	-1	-0.693147	-2	20	5	390	-2.6	0.266595	10	-1	5	0.00990099	0		-0.305247	-0.455536	-0.940757	303.489	3.00484	18.6743
Simulation403	10	-1	-0.693147	-2	20	5	400	-2.6	0.266595	10	-1	5	0.00990099	0		-0.3112	-0.464377	-0.964365	309.318	3.06255	18.7132
Simulation404	10	-1	-0.693147	-2	20	5	100	-2.8	0.247553	10	-1	5	0.00990099	0		-0.0939379	-0.14051	-0.247011	94.0684	0.93137	13.4918
Simulation405	10	-1	-0.693147	-2	20	5	110	-2.8	0.247553	10	-1	5	0.00990099	0		-0.102725	-0.153644	-0.27161	102.847	1.01829	14.2259
Simulation406	10	-1	-0.693147	-2	20	5	120	-2.8	0.247553	10	-1	5	0.00990099	0		-0.111407	-0.166618	-0.296196	111.516	1.10412	14.8196
Simulation407	10	-1	-0.693147	-2	20	5	130	-2.8	0.247553	10	-1	5	0.00990099	0		-0.119985	-0.179434	-0.320769	120.076	1.18887	15.2551
Simulation408	10	-1	-0.693147	-2	20	5	140	-2.8	0.247553	10	-1	5	0.00990099	0		-0.128459	-0.192093	-0.345331	128.529	1.27256	15.633
Simulation409	10	-1	-0.693147	-2	20	5	150	-2.8	0.247553	10	-1	5	0.00990099	0		-0.13683	-0.204598	-0.369883	136.875	1.3552	15.9626
Simulation410	10	-1	-0.693147	-2	20	5	160	-2.8	0.247553	10	-1	5	0.00990099	0		-0.145101	-0.216948	-0.394425	145.116	1.43679	16.2517
Simulation411	10	-1	-0.693147	-2	20	5	170	-2.8	0.247553	10	-1	5	0.00990099	0		-0.153271	-0.229147	-0.418958	153.252	1.51735	16.5066
Simulation412	10	-1	-0.693147	-2	20	5	180	-2.8	0.247553	10	-1	5	0.00990099	0		-0.161342	-0.241195	-0.443484	161.285	1.59688	16.7327
Simulation413	10	-1	-0.693147	-2	20	5	190	-2.8	0.247553	10	-1	5	0.00990099	0		-0.169314	-0.253095	-0.468002	169.215	1.67539	16.9341
Simulation414	10	-1	-0.693147	-2	20	5	200	-2.8	0.247553	10	-1	5	0.00990099	0		-0.177189	-0.264846	-0.492514	177.043	1.7529	17.1145
Simulation415	10	-1	-0.693147	-2	20	5	210	-2.8	0.247553	10	-1	5	0.00990099	0		-0.184968	-0.276452	-0.517021	184.771	1.82942	17.2767
Simulation416	10	-1	-0.693147	-2	20	5	220	-2.8	0.247553	10	-1	5	0.00990099	0		-0.192651	-0.287913	-0.541522	192.399	1.90494	17.4233
Simulation417	10	-1	-0.693147	-2	20	5	230	-2.8	0.247553	10	-1	5	0.00990099	0		-0.20024	-0.299231	-0.566019	199.928	1.97949	17.5563
Simulation418	10	-1	-0.693147	-2	20	5	240	-2.8	0.247553	10	-1	5	0.00990099	0		-0.207736	-0.310406	-0.590513	207.36	2.05307	17.6774
Simulation419	10	-1	-0.693147	-2	20	5	250	-2.8	0.247553	10	-1	5	0.00990099	0		-0.215138	-0.321441	-0.615003	214.694	2.12569	17.788
Simulation420	10	-1	-0.693147	-2	20	5	260	-2.8	0.247553	10	-1	5	0.00990099	0		-0.222449	-0.332337	-0.63949	221.933	2.19735	17.8894
Simulation421	10	-1	-0.693147	-2	20	5	270	-2.8	0.247553	10	-1	5	0.00990099	0		-0.229669	-0.343095	-0.663975	229.076	2.26808	17.9827
Simulation422	10	-1	-0.693147	-2	20	5	280	-2.8	0.247553	10	-1	5	0.00990099	0		-0.236799	-0.353716	-0.688457	236.125	2.33787	18.0688
Simulation423	10	-1	-0.693147	-2	20	5	290	-2.8	0.247553	10	-1	5	0.00990099	0		-0.24384	-0.364202	-0.712938	243.08	2.40673	18.1484
Simulation424	10	-1	-0.693147	-2	20	5	300	-2.8	0.247553	10	-1	5	0.00990099	0		-0.250793	-0.374554	-0.737418	249.943	2.47468	18.2222
Simulation425	10	-1	-0.693147	-2	20	5	310	-2.8	0.247553	10	-1	5	0.00990099	0		-0.257658	-0.384773	-0.761896	256.714	2.54172	18.2908
Simulation426	10	-1	-0.693147	-2	20	5	320	-2.8	0.247553	10	-1	5	0.00990099	0		-0.264436	-0.394861	-0.786374	263.394	2.60786	18.3547
Simulation427	10	-1	-0.693147	-2	20	5	330	-2.8	0.247553	10	-1	5	0.00990099	0		-0.271129	-0.404818	-0.810851	269.984	2.67311	18.4144
Simulation428	10	-1	-0.693147	-2	20	5	340	-2.8	0.247553	10	-1	5	0.00990099	0		-0.277736	-0.414646	-0.835327	276.485	2.73748	18.4702
Simulation429	10	-1	-0.693147	-2	20	5	350	-2.8	0.247553	10	-1	5	0.00990099	0		-0.28426	-0.424347	-0.859803	282.898	2.80097	18.5226
Simulation430	10	-1	-0.693147	-2	20	5	360	-2.8	0.247553	10	-1	5	0.00990099	0		-0.2907	-0.43392	-0.884279	289.223	2.8636	18.5717
Simulation431	10	-1	-0.693147	-2	20	5	370	-2.8	0.247553	10	-1	5	0.00990099	0		-0.297058	-0.443369	-0.908754	295.461	2.92536	18.6179
Simulation432	10	-1	-0.693147	-2	20	5	380	-2.8	0.247553	10	-1	5	0.00990099	0		-0.303333	-0.452693	-0.933229	301.614	2.98628	18.6614
Simulation433	10	-1	-0.693147	-2	20	5	390	-2.8	0.247553	10	-1	5	0.00990099	0		-0.309528	-0.461894	-0.957704	307.681	3.04635	18.7025
Simulation434	10	-1	-0.693147	-2	20	5	400	-2.8	0.247553	10	-1	5	0.00990099	0		-0.315642	-0.470973	-0.982179	313.664	3.10559	18.7413
Simulation435	10	-1	-0.693147	-2	20	5	100	-3	0.231049	10	-1	5	0.00990099	0		-0.0943004	-0.141052	-0.24802	94.4306	0.934957	13.5233
Simulation436	10	-1	-0.693147	-2	20	5	110	-3	0.231049	10	-1	5	0.00990099	0		-0.103159	-0.154292	-0.272831	103.28	1.02257	14.2606
Simulation437	10	-1	-0.693147	-2	20	5	120	-3	0.231049	10	-1	5	0.00990099	0		-0.111917	-0.16738	-0.297648	112.025	1.10916	14.8471
Simulation438	10	-1	-0.693147	-2	20	5	130	-3	0.231049	10	-1	5	0.00990099	0		-0.120576	-0.180317	-0.322473	120.666	1.19471	15.2831
Simulation439	10	-1	-0.693147	-2	20	5	140	-3	0.231049	10	-1	5	0.00990099	0		-0.129136	-0.193105	-0.347307	129.205	1.27925	15.6612
Simulation440	10	-1	-0.693147	-2	20	5	150	-3	0.231049	10	-1	5	0.00990099	0		-0.137599	-0.205745	-0.372151	137.641	1.36278	15.9909
Simulation441	10	-1	-0.693147	-2	20	5	160	-3	0.231049	10	-1	5	0.00990099	0		-0.145965	-0.218239	-0.397006	145.977	1.44531	16.28
Simulation442	10	-1	-0.693147	-2	20	5	170	-3	0.231049	10	-1	5	0.00990099	0		-0.154235	-0.230586	-0.421872	154.212	1.52685	16.5349
Simulation443	10	-1	-0.693147	-2	20	5	180	-3	0.231049	10	-1	5	0.00990099	0		-0.162409	-0.242789	-0.44675	162.347	1.6074	16.7608
Simulation444	10	-1	-0.693147	-2	20	5	190	-3	0.231049	10	-1	5	0.00990099	0		-0.170489	-0.254849	-0.471642	170.383	1.68697	16.9621
Simulation445	10	-1	-0.693147	-2	20	5	200	-3	0.231049	10	-1	5	0.00990099	0		-0.178476	-0.266766	-0.496548	178.322	1.76556	17.1423
Simulation446	10	-1	-0.693147	-2	20	5	210	-3	0.231049	10	-1	5	0.00990099	0		-0.18637	-0.278543	-0.521468	186.163	1.8432	17.3044
Simulation447	10	-1	-0.693147	-2	20	5	220	-3	0.231049	10	-1	5	0.00990099	0		-0.194171	-0.29018	-0.546405	193.908	1.91988	17.4508
Simulation448	10	-1	-0.693147	-2	20	5	230	-3	0.231049	10	-1	5	0.00990099	0		-0.201881	-0.301678	-0.571357	201.556	1.99561	17.5836
Simulation449	10	-1	-0.693147	-2	20	5	240	-3	0.231049	10	-1	5	0.00990099	0		-0.209501	-0.313038	-0.596326	209.11	2.07039	17.7045
Simulation450	10	-1	-0.693147	-2	20	5	250	-3	0.231049	10	-1	5	0.00990099	0		-0.217031	-0.324262	-0.621312	216.569	2.14424	17.815
Simulation451	10	-1	-0.693147	-2	20	5	260	-3	0.231049	10	-1	5	0.00990099	0		-0.224471	-0.33535	-0.646317	223.934	2.21717	17.9162
Simulation452	10	-1	-0.693147	-2	20	5	270	-3	0.231049	10	-1	5	0.00990099	0		-0.231823	-0.346304	-0.671339	231.206	2.28917	18.0094
Simulation453	10	-1	-0.693147	-2	20	5	280	-3	0.231049	10	-1	5	0.00990099	0		-0.239088	-0.357125	-0.696381	238.386	2.36026	18.0952
Simulation454	10	-1	-0.693147	-2	20	5	290	-3	0.231049	10	-1	5	0.00990099	0		-0.246265	-0.367813	-0.721441	245.474	2.43044	18.1747
Simulation455	10	-1	-0.693147	-2	20	5	300	-3	0.231049	10	-1	5	0.00990099	0		-0.253356	-0.37837	-0.746521	252.472	2.49972	18.2483
Simulation456	10	-1	-0.693147	-2	20	5	310	-3	0.231049	10	-1	5	0.00990099	0		-0.260361	-0.388796	-0.771621	259.379	2.56811	18.3168
Simulation457	10	-1	-0.693147	-2	20	5	320	-3	0.231049	10	-1	5	0.00990099	0		-0.267281	-0.399094	-0.796741	266.196	2.63561	18.3805
Simulation458	10	-1	-0.693147	-2	20	5	330	-3	0.231049	10	-1	5	0.00990099	0		-0.274117	-0.409263	-0.821882	272.925	2.70223	18.44
Simulation459	10	-1	-0.693147	-2	20	5	340	-3	0.231049	10	-1	5	0.00990099	0		-0.280869	-0.419305	-0.847042	279.566	2.76798	18.4957
Simulation460	10	-1	-0.693147	-2	20	5	350	-3	0.231049	10	-1	5	0.00990099	0		-0.287538	-0.429221	-0.872224	286.119	2.83286	18.5479
Simulation461	10	-1	-0.693147	-2	20	5	360	-3	0.231049	10	-1	5	0.00990099	0		-0.294125	-0.439011	-0.897426	292.585	2.89688	18.5968
Simulation462	10	-1	-0.693147	-2	20	5	370	-3	0.231049	10	-1	5	0.00990099	0		-0.30063	-0.448677	-0.922649	298.965	2.96005	18.6429
Simulation463	10	-1	-0.693147	-2	20	5	380	-3	0.231049	10	-1	5	0.00990099	0		-0.307054	-0.45822	-0.947893	305.259	3.02237	18.6863
Simulation464	10	-1	-0.693147	-2	20	5	390	-3	0.231049	10	-1	5	0.00990099	0		-0.313398	-0.467641	-0.973158	311.469	3.08385	18.7272
Simulation465	10	-1	-0.693147	-2	20	5	400	-3	0.231049	10	-1	5	0.00990099	0		-0.319662	-0.47694	-0.998443	317.594	3.1445	18.7659
Simulation1	10	-1	-0.693147	-2	20	5	100	-0.2	3.46574	10	-1	5	0.00990099	-1.2		-1.20562	-1.20638	-1.20983	1.51015	0.014952	0.330366
Simulation2	10	-1	-0.693147	-2	20	5	110	-0.2	3.46574	10	-1	5	0.00990099	-1.2		-1.20616	-1.207	-1.21079	1.65567	0.0163928	0.361952
Simulation3	10	-1	-0.693147	-2	20	5	120	-0.2	3.46574	10	-1	5	0.00990099	-1.2		-1.20671	-1.20762	-1.21174	1.80024	0.0178242	0.393288
Simulation4	10	-1	-0.693147	-2	20	5	130	-0.2	3.46574	10	-1	5	0.00990099	-1.2		-1.20725	-1.20823	-1.21269	1.94388	0.0192463	0.424378
Simulation5	10	-1	-0.693147	-2	20	5	140	-0.2	3.46574	10	-1	5	0.00990099	-1.2		-1.20779	-1.20884	-1.21363	2.08658	0.0206592	0.455226
Simulation6	10	-1	-0.693147	-2	20	5	150	-0.2	3.46574	10	-1	5	0.00990099	-1.2		-1.20833	-1.20945	-1.21457	2.22838	0.0220631	0.485834
Simulation7	10	-1	-0.693147	-2	20	5	160	-0.2	3.46574	10	-1	5	0.00990099	-1.2		-1.20887	-1.21006	-1.2155	2.36927	0.0234581	0.516207
Simulation8	10	-1	-0.693147	-2	20	5	170	-0.2	3.46574	10	-1	5	0.00990099	-1.2		-1.2094	-1.21066	-1.21643	2.50926	0.0248442	0.546346
Simulation9	10	-1	-0.693147	-2	20	5	180	-0.2	3.46574	10	-1	5	0.00990099	-1.2		-1.20993	-1.21127	-1.21735	2.64837	0.0262215	0.576256
Simulation10	10	-1	-0.693147	-2	20	5	190	-0.2	3.46574	10	-1	5	0.00990099	-1.2		-1.21046	-1.21186	-1.21827	2.78661	0.0275902	0.605938
Simulation11	10	-1	-0.693147	-2	20	5	200	-0.2	3.46574	10	-1	5	0.00990099	-1.2		-1.21098	-1.21246	-1.21918	2.92399	0.0289504	0.635397
Simulation12	10	-1	-0.693147	-2	20	5	210	-0.2	3.46574	10	-1	5	0.00990099	-1.2		-1.21151	-1.21305	-1.22009	3.06052	0.0303022	0.664635
Simulation13	10	-1	-0.693147	-2	20	5	220	-0.2	3.46574	10	-1	5	0.00990099	-1.2		-1.21203	-1.21364	-1.221	3.19621	0.0316456	0.693655
Simulation14	10	-1	-0.693147	-2	20	5	230	-0.2	3.46574	10	-1	5	0.00990099	-1.2		-1.21255	-1.21423	-1.2219	3.33106	0.0329808	0.722459
Simulation15	10	-1	-0.693147	-2	20	5	240	-0.2	3.46574	10	-1	5	0.00990099	-1.2		-1.21307	-1.21481	-1.2228	3.46509	0.0343078	0.751051
Simulation16	10	-1	-0.693147	-2	20	5	250	-0.2	3.46574	10	-1	5	0.00990099	-1.2		-1.21358	-1.2154	-1.22369	3.5983	0.0356268	0.779433
Simulation17	10	-1	-0.693147	-2	20	5	260	-0.2	3.46574	10	-1	5	0.00990099	-1.2		-1.21409	-1.21598	-1.22458	3.73072	0.0369378	0.807608
Simulation18	10	-1	-0.693147	-2	20	5	270	-0.2	3.46574	10	-1	5	0.00990099	-1.2		-1.2146	-1.21655	-1.22547	3.86233	0.0382409	0.835579
Simulation19	10	-1	-0.693147	-2	20	5	280	-0.2	3.46574	10	-1	5	0.00990099	-1.2		-1.21511	-1.21713	-1.22635	3.99316	0.0395363	0.863347
Simulation20	10	-1	-0.693147	-2	20	5	290	-0.2	3.46574	10	-1	5	0.00990099	-1.2		-1.21562	-1.2177	-1.22723	4.12322	0.0408239	0.890916
Simulation21	10	-1	-0.693147	-2	20	5	300	-0.2	3.46574	10	-1	5	0.00990099	-1.2		-1.21612	-1.21827	-1.2281	4.2525	0.042104	0.918287
Simulation22	10	-1	-0.693147	-2	20	5	310	-0.2	3.46574	10	-1	5	0.00990099	-1.2		-1.21663	-1.21884	-1.22897	4.38102	0.0433765	0.945465
Simulation23	10	-1	-0.693147	-2	20	5	320	-0.2	3.46574	10	-1	5	0.00990099	-1.2		-1.21713	-1.2194	-1.22984	4.50879	0.0446415	0.972449
Simulation24	10	-1	-0.693147	-2	20	5	330	-0.2	3.46574	10	-1	5	0.00990099	-1.2		-1.21763	-1.21997	-1.2307	4.63582	0.0458992	0.999244
Simulation25	10	-1	-0.693147	-2	20	5	340	-0.2	3.46574	10	-1	5	0.00990099	-1.2		-1.21812	-1.22053	-1.23156	4.76211	0.0471496	1.02585
Simulation26	10	-1	-0.693147	-2	20	5	350	-0.2	3.46574	10	-1	5	0.00990099	-1.2		-1.21862	-1.22109	-1.23241	4.88768	0.0483928	1.05227
Simulation27	10	-1	-0.693147	-2	20	5	360	-0.2	3.46574	10	-1	5	0.00990099	-1.2		-1.21911	-1.22164	-1.23326	5.01252	0.0496289	1.07851
Simulation28	10	-1	-0.693147	-2	20	5	370	-0.2	3.46574	10	-1	5	0.00990099	-1.2		-1.2196	-1.2222	-1.23411	5.13665	0.0508579	1.10457
Simulation29	10	-1	-0.693147	-2	20	5	380	-0.2	3.46574	10	-1	5	0.00990099	-1.2		-1.22009	-1.22275	-1.23495	5.26007	0.0520799	1.13045
Simulation30	10	-1	-0.693147	-2	20	5	390	-0.2	3.46574	10	-1	5	0.00990099	-1.2		-1.22058	-1.2233	-1.23579	5.3828	0.0532951	1.15615
Simulation31	10	-1	-0.693147	-2	20	5	400	-0.2	3.46574	10	-1	5	0.00990099	-1.2		-1.22106	-1.22384	-1.23663	5.50484	0.0545033	1.18168
Simulation32	10	-1	-0.693147	-2	20	5	100	-0.4	1.73287	10	-1	5	0.00990099	-1.2		-1.24376	-1.24932	-1.27537	10.9695	0.108609	2.2944
Simulation33	10	-1	-0.693147	-2	20	5	110	-0.4	1.73287	10	-1	5	0.00990099	-1.2		-1.24792	-1.25397	-1.28239	11.9205	0.118025	2.48209
Simulation34	10	-1	-0.693147	-2	20	5	120	-0.4	1.73287	10	-1	5	0.00990099	-1.2		-1.25205	-1.25857	-1.28933	12.8488	0.127216	2.6636
Simulation35	10	-1	-0.693147	-2	20	5	130	-0.4	1.73287	10	-1	5	0.00990099	-1.2		-1.25615	-1.26312	-1.29619	13.7552	0.13619	2.83922
Simulation36	10	-1	-0.693147	-2	20	5	140	-0.4	1.73287	10	-1	5	0.00990099	-1.2		-1.26021	-1.26764	-1.30297	14.6402	0.144953	3.00922
Simulation37	10	-1	-0.693147	-2	20	5	150	-0.4	1.73287	10	-1	5	0.00990099	-1.2		-1.26424	-1.27211	-1.30967	15.5047	0.153512	3.17385
Simulation38	10	-1	-0.693147	-2	20	5	160	-0.4	1.73287	10	-1	5	0.00990099	-1.2		-1.26824	-1.27655	-1.31631	16.3493	0.161875	3.33334
Simulation39	10	-1	-0.693147	-2	20	5	170	-0.4	1.73287	10	-1	5	0.00990099	-1.2		-1.27222	-1.28095	-1.32287	17.1747	0.170047	3.48791
Simulation40	10	-1	-0.693147	-2	20	5	180	-0.4	1.73287	10	-1	5	0.00990099	-1.2		-1.27616	-1.28531	-1.32937	17.9815	0.178034	3.63778
Simulation41	10	-1	-0.693147	-2	20	5	190	-0.4	1.73287	10	-1	5	0.00990099	-1.2		-1.28008	-1.28963	-1.33579	18.7702	0.185843	3.78314
Simulation42	10	-1	-0.693147	-2	20	5	200	-0.4	1.73287	10	-1	5	0.00990099	-1.2		-1.28397	-1.29392	-1.34216	19.5414	0.193479	3.92419
Simulation43	10	-1	-0.693147	-2	20	5	210	-0.4	1.73287	10	-1	5	0.00990099	-1.2		-1.28784	-1.29818	-1.34846	20.2957	0.200947	4.06108
Simulation44	10	-1	-0.693147	-2	20	5	220	-0.4	1.73287	10	-1	5	0.00990099	-1.2		-1.29168	-1.3024	-1.3547	21.0334	0.208252	4.194
Simulation45	10	-1	-0.693147	-2	20	5	230	-0.4	1.73287	10	-1	5	0.00990099	-1.2		-1.29549	-1.30659	-1.36088	21.7553	0.215399	4.3231
Simulation46	10	-1	-0.693147	-2	20	5	240	-0.4	1.73287	10	-1	5	0.00990099	-1.2		-1.29929	-1.31075	-1.367	22.4616	0.222392	4.44852
Simulation47	10	-1	-0.693147	-2	20	5	250	-0.4	1.73287	10	-1	5	0.00990099	-1.2		-1.30306	-1.31488	-1.37307	23.1528	0.229236	4.57042
Simulation48	10	-1	-0.693147	-2	20	5	260	-0.4	1.73287	10	-1	5	0.00990099	-1.2		-1.3068	-1.31898	-1.37908	23.8295	0.235935	4.68893
Simulation49	10	-1	-0.693147	-2	20	5	270	-0.4	1.73287	10	-1	5	0.00990099	-1.2		-1.31053	-1.32305	-1.38503	24.4919	0.242494	4.80417
Simulation50	10	-1	-0.693147	-2	20	5	280	-0.4	1.73287	10	-1	5	0.00990099	-1.2		-1.31423	-1.32709	-1.39094	25.1404	0.248915	4.91626
Simulation51	10	-1	-0.693147	-2	20	5	290	-0.4	1.73287	10	-1	5	0.00990099	-1.2		-1.31791	-1.33111	-1.39679	25.7755	0.255203	5.02533
Simulation52	10	-1	-0.693147	-2	20	5	300	-0.4	1.73287	10	-1	5	0.00990099	-1.2		-1.32158	-1.3351	-1.40259	26.3976	0.261362	5.13147
Simulation53	10	-1	-0.693147	-2	20	5	310	-0.4	1.73287	10	-1	5	0.00990099	-1.2		-1.32522	-1.33906	-1.40835	27.0069	0.267395	5.23481
Simulation54	10	-1	-0.693147	-2	20	5	320	-0.4	1.73287	10	-1	5	0.00990099	-1.2		-1.32884	-1.343	-1.41405	27.6038	0.273305	5.33542
Simulation55	10	-1	-0.693147	-2	20	5	330	-0.4	1.73287	10	-1	5	0.00990099	-1.2		-1.33245	-1.34691	-1.41971	28.1886	0.279095	5.43342
Simulation56	10	-1	-0.693147	-2	20	5	340	-0.4	1.73287	10	-1	5	0.00990099	-1.2		-1.33603	-1.3508	-1.42533	28.7616	0.284769	5.52889
Simulation57	10	-1	-0.693147	-2	20	5	350	-0.4	1.73287	10	-1	5	0.00990099	-1.2		-1.3396	-1.35467	-1.4309	29.3232	0.290329	5.62192
Simulation58	10	-1	-0.693147	-2	20	5	360	-0.4	1.73287	10	-1	5	0.00990099	-1.2		-1.34315	-1.35851	-1.43642	29.8736	0.295779	5.71259
Simulation59	10	-1	-0.693147	-2	20	5	370	-0.4	1.73287	10	-1	5	0.00990099	-1.2		-1.34668	-1.36233	-1.4419	30.4132	0.30112	5.80098
Simulation60	10	-1	-0.693147	-2	20	5	380	-0.4	1.73287	10	-1	5	0.00990099	-1.2		-1.35019	-1.36613	-1.44734	30.9421	0.306357	5.88717
Simulation61	10	-1	-0.693147	-2	20	5	390	-0.4	1.73287	10	-1	5	0.00990099	-1.2		-1.35369	-1.3699	-1.45274	31.4606	0.311491	5.97122
Simulation62	10	-1	-0.693147	-2	20	5	400	-0.4	1.73287	10	-1	5	0.00990099	-1.2		-1.35717	-1.37366	-1.4581	31.9691	0.316525	6.0532
Simulation63	10	-1	-0.693147	-2	20	5	100	-0.6	1.15525	10	-1	5	0.00990099	-1.2		-1.29113	-1.3018	-1.35382	20.9299	0.207227	4.1754
Simulation64	10	-1	-0.693147	-2	20	5	110	-0.6	1.15525	10	-1	5	0.00990099	-1.2		-1.30023	-1.31178	-1.36852	22.6352	0.224111	4.47922
Simulation65	10	-1	-0.693147	-2	20	5	120	-0.6	1.15525	10	-1	5	0.00990099	-1.2		-1.30933	-1.32174	-1.38312	24.2799	0.240395	4.76737
Simulation66	10	-1	-0.693147	-2	20	5	130	-0.6	1.15525	10	-1	5	0.00990099	-1.2		-1.31844	-1.33169	-1.39763	25.866	0.256099	5.0408
Simulation67	10	-1	-0.693147	-2	20	5	140	-0.6	1.15525	10	-1	5	0.00990099	-1.2		-1.32757	-1.34162	-1.41205	27.3954	0.271241	5.30036
Simulation68	10	-1	-0.693147	-2	20	5	150	-0.6	1.15525	10	-1	5	0.00990099	-1.2		-1.33671	-1.35154	-1.4264	28.8699	0.28584	5.54687
Simulation69	10	-1	-0.693147	-2	20	5	160	-0.6	1.15525	10	-1	5	0.00990099	-1.2		-1.34587	-1.36146	-1.44066	30.2913	0.299914	5.78105
Simulation70	10	-1	-0.693147	-2	20	5	170	-0.6	1.15525	10	-1	5	0.00990099	-1.2		-1.35505	-1.37138	-1.45485	31.6612	0.313477	6.00361
Simulation71	10	-1	-0.693147	-2	20	5	180	-0.6	1.15525	10	-1	5	0.00990099	-1.2		-1.36425	-1.38129	-1.46897	32.9812	0.326547	6.21518
Simulation72	10	-1	-0.693147	-2	20	5	190	-0.6	1.15525	10	-1	5	0.00990099	-1.2		-1.37347	-1.3912	-1.48302	34.2529	0.339138	6.41634
Simulation73	10	-1	-0.693147	-2	20	5	200	-0.6	1.15525	10	-1	5	0.00990099	-1.2		-1.38272	-1.40112	-1.49701	35.4777	0.351264	6.60766
Simulation74	10	-1	-0.693147	-2	20	5	210	-0.6	1.15525	10	-1	5	0.00990099	-1.2		-1.39198	-1.41104	-1.51094	36.657	0.362941	6.78966
Simulation75	10	-1	-0.693147	-2	20	5	220	-0.6	1.15525	10	-1	5	0.00990099	-1.2		-1.40127	-1.42097	-1.52481	37.7921	0.37418	6.9628
Simulation76	10	-1	-0.693147	-2	20	5	230	-0.6	1.15525	10	-1	5	0.00990099	-1.2		-1.41058	-1.4309	-1.53862	38.8844	0.384994	7.12754
Simulation77	10	-1	-0.693147	-2	20	5	240	-0.6	1.15525	10	-1	5	0.00990099	-1.2		-1.41992	-1.44084	-1.55238	39.9352	0.395398	7.28431
Simulation78	10	-1	-0.693147	-2	20	5	250	-0.6	1.15525	10	-1	5	0.00990099	-1.2		-1.42928	-1.45078	-1.56609	40.9455	0.405401	7.4335
Simulation79	10	-1	-0.693147	-2	20	5	260	-0.6	1.15525	10	-1	5	0.00990099	-1.2		-1.43866	-1.46074	-1.57975	41.9168	0.415018	7.57548
Simulation80	10	-1	-0.693147	-2	20	5	270	-0.6	1.15525	10	-1	5	0.00990099	-1.2		-1.44807	-1.4707	-1.59336	42.85	0.424258	7.71059
Simulation81	10	-1	-0.693147	-2	20	5	280	-0.6	1.15525	10	-1	5	0.00990099	-1.2		-1.45749	-1.48067	-1.60691	43.7464	0.433133	7.83918
Simulation82	10	-1	-0.693147	-2	20	5	290	-0.6	1.15525	10	-1	5	0.00990099	-1.2		-1.46694	-1.49065	-1.62043	44.607	0.441653	7.96155
Simulation83	10	-1	-0.693147	-2	20	5	300	-0.6	1.15525	10	-1	5	0.00990099	-1.2		-1.4764	-1.50063	-1.63389	45.4329	0.449831	8.07799
Simulation84	10	-1	-0.693147	-2	20	5	310	-0.6	1.15525	10	-1	5	0.00990099	-1.2		-1.48588	-1.51063	-1.64731	46.2253	0.457676	8.18878
Simulation85	10	-1	-0.693147	-2	20	5	320	-0.6	1.15525	10	-1	5	0.00990099	-1.2		-1.49538	-1.52062	-1.66068	46.985	0.465198	8.29418
Simulation86	10	-1	-0.693147	-2	20	5	330	-0.6	1.15525	10	-1	5	0.00990099	-1.2		-1.50488	-1.53063	-1.674	47.7132	0.472408	8.39446
Simulation87	10	-1	-0.693147	-2	20	5	340	-0.6	1.15525	10	-1	5	0.00990099	-1.2		-1.51441	-1.54063	-1.68728	48.4108	0.479315	8.48984
Simulation88	10	-1	-0.693147	-2	20	5	350	-0.6	1.15525	10	-1	5	0.00990099	-1.2		-1.52393	-1.55064	-1.70051	49.0789	0.485929	8.58054
Simulation89	10	-1	-0.693147	-2	20	5	360	-0.6	1.15525	10	-1	5	0.00990099	-1.2		-1.53347	-1.56064	-1.71369	49.7183	0.492261	8.66679
Simulation90	10	-1	-0.693147	-2	20	5	370	-0.6	1.15525	10	-1	5	0.00990099	-1.2		-1.54301	-1.57064	-1.72682	50.3301	0.498318	8.7488
Simulation91	10	-1	-0.693147	-2	20	5	380	-0.6	1.15525	10	-1	5	0.00990099	-1.2		-1.55255	-1.58064	-1.7399	50.9152	0.504111	8.82675
Simulation92	10	-1	-0.693147	-2	20	5	390	-0.6	1.15525	10	-1	5	0.00990099	-1.2		-1.56209	-1.59064	-1.75293	51.4744	0.509648	8.90084
Simulation93	10	-1	-0.693147	-2	20	5	400	-0.6	1.15525	10	-1	5	0.00990099	-1.2		-1.57162	-1.60062	-1.7659	52.0088	0.514939	8.97124
Simulation94	10	-1	-0.693147	-2	20	5	100	-0.8	0.866434	10	-1	5	0.00990099	-1.2		-1.33767	-1.35258	-1.42789	29.0205	0.287331	5.57184
Simulation95	10	-1	-0.693147	-2	20	5	110	-0.8	0.866434	10	-1	5	0.00990099	-1.2		-1.35253	-1.36866	-1.45096	31.2905	0.309807	5.9437
Simulation96	10	-1	-0.693147	-2	20	5	120	-0.8	0.866434	10	-1	5	0.00990099	-1.2		-1.36765	-1.38495	-1.47416	33.456	0.331247	6.29057
Simulation97	10	-1	-0.693147	-2	20	5	130	-0.8	0.866434	10	-1	5	0.00990099	-1.2		-1.38303	-1.40146	-1.49749	35.5188	0.351671	6.61404
Simulation98	10	-1	-0.693147	-2	20	5	140	-0.8	0.866434	10	-1	5	0.00990099	-1.2		-1.39869	-1.41821	-1.52096	37.481	0.371099	6.91553
Simulation99	10	-1	-0.693147	-2	20	5	150	-0.8	0.866434	10	-1	5	0.00990099	-1.2		-1.41462	-1.4352	-1.54459	39.3444	0.389549	7.19638
Simulation100	10	-1	-0.693147	-2	20	5	160	-0.8	0.866434	10	-1	5	0.00990099	-1.2		-1.43085	-1.45245	-1.56838	41.111	0.407039	7.45778
Simulation101	10	-1	-0.693147	-2	20	5	170	-0.8	0.866434	10	-1	5	0.00990099	-1.2		-1.44737	-1.46997	-1.59235	42.7825	0.423589	7.70086
Simulation102	10	-1	-0.693147	-2	20	5	180	-0.8	0.866434	10	-1	5	0.00990099	-1.2		-1.46419	-1.48775	-1.61651	44.3609	0.439216	7.92666
Simulation103	10	-1	-0.693147	-2	20	5	190	-0.8	0.866434	10	-1	5	0.00990099	-1.2		-1.48131	-1.50582	-1.64086	45.848	0.45394	8.13613
Simulation104	10	-1	-0.693147	-2	20	5	200	-0.8	0.866434	10	-1	5	0.00990099	-1.2		-1.49873	-1.52416	-1.66539	47.2458	0.467781	8.33019
Simulation105	10	-1	-0.693147	-2	20	5	210	-0.8	0.866434	10	-1	5	0.00990099	-1.2		-1.51645	-1.54278	-1.69012	48.5566	0.480758	8.50967
Simulation106	10	-1	-0.693147	-2	20	5	220	-0.8	0.866434	10	-1	5	0.00990099	-1.2		-1.53445	-1.56167	-1.71504	49.7823	0.492894	8.6754
Simulation107	10	-1	-0.693147	-2	20	5	230	-0.8	0.866434	10	-1	5	0.00990099	-1.2		-1.55272	-1.58082	-1.74014	50.9256	0.504214	8.82813
Simulation108	10	-1	-0.693147	-2	20	5	240	-0.8	0.866434	10	-1	5	0.00990099	-1.2		-1.57125	-1.60024	-1.76541	51.9889	0.514741	8.96861
Simulation109	10	-1	-0.693147	-2	20	5	250	-0.8	0.866434	10	-1	5	0.00990099	-1.2		-1.59003	-1.61989	-1.79084	52.9749	0.524504	9.09755
Simulation110	10	-1	-0.693147	-2	20	5	260	-0.8	0.866434	10	-1	5	0.00990099	-1.2		-1.60901	-1.63977	-1.81641	53.8866	0.533531	9.21565
Simulation111	10	-1	-0.693147	-2	20	5	270	-0.8	0.866434	10	-1	5	0.00990099	-1.2		-1.62818	-1.65984	-1.8421	54.7272	0.541853	9.32356
Simulation112	10	-1	-0.693147	-2	20	5	280	-0.8	0.866434	10	-1	5	0.00990099	-1.2		-1.6475	-1.6801	-1.8679	55.4999	0.549503	9.42197
Simulation113	10	-1	-0.693147	-2	20	5	290	-0.8	0.866434	10	-1	5	0.00990099	-1.2		-1.66695	-1.7005	-1.89376	56.2081	0.556516	9.51149
Simulation114	10	-1	-0.693147	-2	20	5	300	-0.8	0.866434	10	-1	5	0.00990099	-1.2		-1.68647	-1.72102	-1.91967	56.8554	0.562925	9.59277
Simulation115	10	-1	-0.693147	-2	20	5	310	-0.8	0.866434	10	-1	5	0.00990099	-1.2		-1.70604	-1.74163	-1.9456	57.4456	0.568768	9.66641
Simulation116	10	-1	-0.693147	-2	20	5	320	-0.8	0.866434	10	-1	5	0.00990099	-1.2		-1.72561	-1.7623	-1.97151	57.9822	0.574081	9.733
Simulation117	10	-1	-0.693147	-2	20	5	330	-0.8	0.866434	10	-1	5	0.00990099	-1.2		-1.74514	-1.78299	-1.99738	58.4691	0.578902	9.7931
Simulation118	10	-1	-0.693147	-2	20	5	340	-0.8	0.866434	10	-1	5	0.00990099	-1.2		-1.76458	-1.80366	-2.02316	58.9098	0.583266	9.84726
Simulation119	10	-1	-0.693147	-2	20	5	350	-0.8	0.866434	10	-1	5	0.00990099	-1.2		-1.7839	-1.82429	-2.04884	59.3082	0.587209	9.89599
Simulation120	10	-1	-0.693147	-2	20	5	360	-0.8	0.866434	10	-1	5	0.00990099	-1.2		-1.80305	-1.84484	-2.07438	59.6675	0.590767	9.9398
Simulation121	10	-1	-0.693147	-2	20	5	370	-0.8	0.866434	10	-1	5	0.00990099	-1.2		-1.82199	-1.86529	-2.09976	59.9913	0.593973	9.97913
Simulation122	10	-1	-0.693147	-2	20	5	380	-0.8	0.866434	10	-1	5	0.00990099	-1.2		-1.8407	-1.8856	-2.12495	60.2826	0.596858	10.0144
Simulation123	10	-1	-0.693147	-2	20	5	390	-0.8	0.866434	10	-1	5	0.00990099	-1.2		-1.85913	-1.90576	-2.14992	60.5446	0.599452	10.0461
Simulation124	10	-1	-0.693147	-2	20	5	400	-0.8	0.866434	10	-1	5	0.00990099	-1.2		-1.87725	-1.92574	-2.17466	60.78	0.601782	10.0744
Simulation125	10	-1	-0.693147	-2	20	5	100	-1	0.693147	10	-1	5	0.00990099	-1.2		-1.38242	-1.40081	-1.49657	35.4396	0.350887	6.60174
Simulation126	10	-1	-0.693147	-2	20	5	110	-1	0.693147	10	-1	5	0.00990099	-1.2		-1.40402	-1.4239	-1.5289	38.1196	0.377422	7.01238
Simulation127	10	-1	-0.693147	-2	20	5	120	-1	0.693147	10	-1	5	0.00990099	-1.2		-1.42644	-1.44777	-1.56194	40.6434	0.40241	7.38905
Simulation128	10	-1	-0.693147	-2	20	5	130	-1	0.693147	10	-1	5	0.00990099	-1.2		-1.44972	-1.47246	-1.59575	43.0106	0.425847	7.73371
Simulation129	10	-1	-0.693147	-2	20	5	140	-1	0.693147	10	-1	5	0.00990099	-1.2		-1.47393	-1.49803	-1.63038	45.2205	0.447728	8.04813
Simulation130	10	-1	-0.693147	-2	20	5	150	-1	0.693147	10	-1	5	0.00990099	-1.2		-1.49908	-1.52452	-1.66588	47.2727	0.468047	8.33389
Simulation131	10	-1	-0.693147	-2	20	5	160	-1	0.693147	10	-1	5	0.00990099	-1.2		-1.52523	-1.55199	-1.7023	49.1673	0.486805	8.59251
Simulation132	10	-1	-0.693147	-2	20	5	170	-1	0.693147	10	-1	5	0.00990099	-1.2		-1.55238	-1.58046	-1.73966	50.9048	0.504008	8.82537
Simulation133	10	-1	-0.693147	-2	20	5	180	-1	0.693147	10	-1	5	0.00990099	-1.2		-1.58052	-1.60994	-1.77798	52.4865	0.519668	9.03385
Simulation134	10	-1	-0.693147	-2	20	5	190	-1	0.693147	10	-1	5	0.00990099	-1.2		-1.60963	-1.64042	-1.81724	53.915	0.533812	9.2193
Simulation135	10	-1	-0.693147	-2	20	5	200	-1	0.693147	10	-1	5	0.00990099	-1.2		-1.63964	-1.67186	-1.85741	55.1941	0.546476	9.38312
Simulation136	10	-1	-0.693147	-2	20	5	210	-1	0.693147	10	-1	5	0.00990099	-1.2		-1.67047	-1.7042	-1.89843	56.3292	0.557715	9.52675
Simulation137	10	-1	-0.693147	-2	20	5	220	-1	0.693147	10	-1	5	0.00990099	-1.2		-1.70197	-1.73734	-1.94021	57.3273	0.567597	9.65169
Simulation138	10	-1	-0.693147	-2	20	5	230	-1	0.693147	10	-1	5	0.00990099	-1.2		-1.734	-1.77117	-1.98262	58.197	0.576208	9.75955
Simulation139	10	-1	-0.693147	-2	20	5	240	-1	0.693147	10	-1	5	0.00990099	-1.2		-1.76635	-1.80555	-2.02552	58.948	0.583644	9.85194
Simulation140	10	-1	-0.693147	-2	20	5	250	-1	0.693147	10	-1	5	0.00990099	-1.2		-1.79883	-1.84031	-2.06875	59.5913	0.590013	9.93052
Simulation141	10	-1	-0.693147	-2	20	5	260	-1	0.693147	10	-1	5	0.00990099	-1.2		-1.83121	-1.87529	-2.11216	60.1382	0.595428	9.99694
Simulation142	10	-1	-0.693147	-2	20	5	270	-1	0.693147	10	-1	5	0.00990099	-1.2		-1.86327	-1.91031	-2.15556	60.6003	0.600003	10.0528
Simulation143	10	-1	-0.693147	-2	20	5	280	-1	0.693147	10	-1	5	0.00990099	-1.2		-1.89479	-1.94524	-2.19881	60.9887	0.603848	10.0995
Simulation144	10	-1	-0.693147	-2	20	5	290	-1	0.693147	10	-1	5	0.00990099	-1.2		-1.92558	-1.97991	-2.24177	61.3139	0.607068	10.1385
Simulation145	10	-1	-0.693147	-2	20	5	300	-1	0.693147	10	-1	5	0.00990099	-1.2		-1.95546	-2.01421	-2.2843	61.5854	0.609756	10.1709
Simulation146	10	-1	-0.693147	-2	20	5	310	-1	0.693147	10	-1	5	0.00990099	-1.2		-1.98427	-2.04804	-2.32632	61.8117	0.611998	10.1979
Simulation147	10	-1	-0.693147	-2	20	5	320	-1	0.693147	10	-1	5	0.00990099	-1.2		-2.01189	-2.0813	-2.36772	62.0004	0.613865	10.2204
Simulation148	10	-1	-0.693147	-2	20	5	330	-1	0.693147	10	-1	5	0.00990099	-1.2		-2.03821	-2.11395	-2.40846	62.1576	0.615422	10.2391
Simulation149	10	-1	-0.693147	-2	20	5	340	-1	0.693147	10	-1	5	0.00990099	-1.2		-2.06317	-2.14592	-2.44849	62.2889	0.616721	10.2546
Simulation150	10	-1	-0.693147	-2	20	5	350	-1	0.693147	10	-1	5	0.00990099	-1.2		-2.08672	-2.1772	-2.48777	62.3986	0.617808	10.2676
Simulation151	10	-1	-0.693147	-2	20	5	360	-1	0.693147	10	-1	5	0.00990099	-1.2		-2.10882	-2.20776	-2.52629	62.4905	0.618718	10.2785
Simulation152	10	-1	-0.693147	-2	20	5	370	-1	0.693147	10	-1	5	0.00990099	-1.2		-2.12947	-2.23758	-2.56404	62.5677	0.619482	10.2876
Simulation153	10	-1	-0.693147	-2	20	5	380	-1	0.693147	10	-1	5	0.00990099	-1.2		-2.14869	-2.26668	-2.60101	62.6328	0.620126	10.2953
Simulation154	10	-1	-0.693147	-2	20	5	390	-1	0.693147	10	-1	5	0.00990099	-1.2		-2.1665	-2.29506	-2.63722	62.6877	0.620671	10.3018
Simulation155	10	-1	-0.693147	-2	20	5	400	-1	0.693147	10	-1	5	0.00990099	-1.2		-2.18295	-2.32273	-2.67267	62.7343	0.621132	10.3073
Simulation156	10	-1	-0.693147	-2	20	5	100	-1.2	0.577623	10	-1	5	0.00990099	-1.2		-1.4259	-1.44719	-1.56115	40.5856	0.401838	7.38053
Simulation157	10	-1	-0.693147	-2	20	5	110	-1.2	0.577623	10	-1	5	0.00990099	-1.2		-1.45543	-1.47849	-1.60396	43.5538	0.431226	7.81165
Simulation158	10	-1	-0.693147	-2	20	5	120	-1.2	0.577623	10	-1	5	0.00990099	-1.2		-1.48683	-1.51162	-1.64865	46.3025	0.458441	8.19954
Simulation159	10	-1	-0.693147	-2	20	5	130	-1.2	0.577623	10	-1	5	0.00990099	-1.2		-1.52025	-1.54677	-1.69541	48.8244	0.483409	8.54606
Simulation160	10	-1	-0.693147	-2	20	5	140	-1.2	0.577623	10	-1	5	0.00990099	-1.2		-1.55586	-1.58411	-1.74443	51.1121	0.506061	8.85289
Simulation161	10	-1	-0.693147	-2	20	5	150	-1.2	0.577623	10	-1	5	0.00990099	-1.2		-1.59374	-1.62378	-1.79586	53.16	0.526337	9.12162
Simulation162	10	-1	-0.693147	-2	20	5	160	-1.2	0.577623	10	-1	5	0.00990099	-1.2		-1.63393	-1.66587	-1.84979	54.9647	0.544205	9.3539
Simulation163	10	-1	-0.693147	-2	20	5	170	-1.2	0.577623	10	-1	5	0.00990099	-1.2		-1.67634	-1.71037	-1.90623	56.527	0.559673	9.5516
Simulation164	10	-1	-0.693147	-2	20	5	180	-1.2	0.577623	10	-1	5	0.00990099	-1.2		-1.72072	-1.75713	-1.96504	57.8529	0.572801	9.71699
Simulation165	10	-1	-0.693147	-2	20	5	190	-1.2	0.577623	10	-1	5	0.00990099	-1.2		-1.76669	-1.80591	-2.02597	58.9553	0.583715	9.85282
Simulation166	10	-1	-0.693147	-2	20	5	200	-1.2	0.577623	10	-1	5	0.00990099	-1.2		-1.81368	-1.8563	-2.08861	59.8529	0.592603	9.96233
Simulation167	10	-1	-0.693147	-2	20	5	210	-1.2	0.577623	10	-1	5	0.00990099	-1.2		-1.86099	-1.90781	-2.15246	60.5698	0.599701	10.0491
Simulation168	10	-1	-0.693147	-2	20	5	220	-1.2	0.577623	10	-1	5	0.00990099	-1.2		-1.90788	-1.9599	-2.21698	61.133	0.605277	10.1168
Simulation169	10	-1	-0.693147	-2	20	5	230	-1.2	0.577623	10	-1	5	0.00990099	-1.2		-1.95359	-2.01204	-2.28161	61.5695	0.609599	10.1691
Simulation170	10	-1	-0.693147	-2	20	5	240	-1.2	0.577623	10	-1	5	0.00990099	-1.2		-1.99743	-2.06377	-2.34589	61.9049	0.612919	10.209
Simulation171	10	-1	-0.693147	-2	20	5	250	-1.2	0.577623	10	-1	5	0.00990099	-1.2		-2.03882	-2.11471	-2.40942	62.161	0.615455	10.2395
Simulation172	10	-1	-0.693147	-2	20	5	260	-1.2	0.577623	10	-1	5	0.00990099	-1.2		-2.07731	-2.16456	-2.47189	62.3563	0.617389	10.2626
Simulation173	10	-1	-0.693147	-2	20	5	270	-1.2	0.577623	10	-1	5	0.00990099	-1.2		-2.11261	-2.21314	-2.53309	62.5053	0.618864	10.2803
Simulation174	10	-1	-0.693147	-2	20	5	280	-1.2	0.577623	10	-1	5	0.00990099	-1.2		-2.14456	-2.26031	-2.5929	62.6193	0.619993	10.2937
Simulation175	10	-1	-0.693147	-2	20	5	290	-1.2	0.577623	10	-1	5	0.00990099	-1.2		-2.17312	-2.30601	-2.65123	62.7069	0.620861	10.3041
Simulation176	10	-1	-0.693147	-2	20	5	300	-1.2	0.577623	10	-1	5	0.00990099	-1.2		-2.19837	-2.35021	-2.70805	62.7747	0.621532	10.3121
Simulation177	10	-1	-0.693147	-2	20	5	310	-1.2	0.577623	10	-1	5	0.00990099	-1.2		-2.22048	-2.39291	-2.76336	62.8274	0.622053	10.3183
Simulation178	10	-1	-0.693147	-2	20	5	320	-1.2	0.577623	10	-1	5	0.00990099	-1.2		-2.23968	-2.43415	-2.81719	62.8687	0.622462	10.3232
Simulation179	10	-1	-0.693147	-2	20	5	330	-1.2	0.577623	10	-1	5	0.00990099	-1.2		-2.25623	-2.47396	-2.86957	62.9012	0.622784	10.327
Simulation180	10	-1	-0.693147	-2	20	5	340	-1.2	0.577623	10	-1	5	0.00990099	-1.2		-2.27042	-2.5124	-2.92054	62.9271	0.62304	10.33
Simulation181	10	-1	-0.693147	-2	20	5	350	-1.2	0.577623	10	-1	5	0.00990099	-1.2		-2.28253	-2.54951	-2.97015	62.9477	0.623245	10.3325
Simulation182	10	-1	-0.693147	-2	20	5	360	-1.2	0.577623	10	-1	5	0.00990099	-1.2		-2.29284	-2.58535	-3.01847	62.9643	0.623409	10.3344
Simulation183	10	-1	-0.693147	-2	20	5	370	-1.2	0.577623	10	-1	5	0.00990099	-1.2		-2.30161	-2.61998	-3.06553	62.9778	0.623543	10.336
Simulation184	10	-1	-0.693147	-2	20	5	380	-1.2	0.577623	10	-1	5	0.00990099	-1.2		-2.30904	-2.65345	-3.1114	62.9888	0.623651	10.3373
Simulation185	10	-1	-0.693147	-2	20	5	390	-1.2	0.577623	10	-1	5	0.00990099	-1.2		-2.31536	-2.68581	-3.15612	62.9978	0.623741	10.3384
Simulation186	10	-1	-0.693147	-2	20	5	400	-1.2	0.577623	10	-1	5	0.00990099	-1.2		-2.32072	-2.71712	-3.19975	63.0052	0.623814	10.3392
Simulation187	10	-1	-0.693147	-2	20	5	100	-1.4	0.495105	10	-1	5	0.00990099	-1.2		-1.46879	-1.49261	-1.62307	44.7718	0.443285	7.98486
Simulation188	10	-1	-0.693147	-2	20	5	110	-1.4	0.495105	10	-1	5	0.00990099	-1.2		-1.50776	-1.53365	-1.67802	47.9272	0.474527	8.42379
Simulation189	10	-1	-0.693147	-2	20	5	120	-1.4	0.495105	10	-1	5	0.00990099	-1.2		-1.55035	-1.57834	-1.73688	50.7825	0.502797	8.80911
Simulation190	10	-1	-0.693147	-2	20	5	130	-1.4	0.495105	10	-1	5	0.00990099	-1.2		-1.59695	-1.62714	-1.80018	53.317	0.527891	9.14199
Simulation191	10	-1	-0.693147	-2	20	5	140	-1.4	0.495105	10	-1	5	0.00990099	-1.2		-1.64784	-1.68045	-1.86835	55.5128	0.549632	9.42361
Simulation192	10	-1	-0.693147	-2	20	5	150	-1.4	0.495105	10	-1	5	0.00990099	-1.2		-1.70304	-1.73847	-1.94163	57.3587	0.567908	9.6556
Simulation193	10	-1	-0.693147	-2	20	5	160	-1.4	0.495105	10	-1	5	0.00990099	-1.2		-1.76213	-1.80105	-2.01991	58.8566	0.582739	9.84073
Simulation194	10	-1	-0.693147	-2	20	5	170	-1.4	0.495105	10	-1	5	0.00990099	-1.2		-1.82413	-1.8676	-2.10263	60.0259	0.594316	9.98333
Simulation195	10	-1	-0.693147	-2	20	5	180	-1.4	0.495105	10	-1	5	0.00990099	-1.2		-1.88749	-1.9371	-2.18874	60.9041	0.603011	10.0893
Simulation196	10	-1	-0.693147	-2	20	5	190	-1.4	0.495105	10	-1	5	0.00990099	-1.2		-1.95032	-2.00826	-2.27692	61.5415	0.609322	10.1657
Simulation197	10	-1	-0.693147	-2	20	5	200	-1.4	0.495105	10	-1	5	0.00990099	-1.2		-2.01061	-2.07974	-2.36578	61.9922	0.613784	10.2194
Simulation198	10	-1	-0.693147	-2	20	5	210	-1.4	0.495105	10	-1	5	0.00990099	-1.2		-2.06661	-2.15042	-2.45413	62.3057	0.616888	10.2566
Simulation199	10	-1	-0.693147	-2	20	5	220	-1.4	0.495105	10	-1	5	0.00990099	-1.2		-2.11704	-2.21947	-2.54109	62.5222	0.619031	10.2823
Simulation200	10	-1	-0.693147	-2	20	5	230	-1.4	0.495105	10	-1	5	0.00990099	-1.2		-2.16112	-2.28632	-2.62605	62.6716	0.620511	10.2999
Simulation201	10	-1	-0.693147	-2	20	5	240	-1.4	0.495105	10	-1	5	0.00990099	-1.2		-2.19864	-2.35069	-2.70867	62.7754	0.621538	10.3122
Simulation202	10	-1	-0.693147	-2	20	5	250	-1.4	0.495105	10	-1	5	0.00990099	-1.2		-2.22983	-2.41243	-2.78879	62.848	0.622257	10.3207
Simulation203	10	-1	-0.693147	-2	20	5	260	-1.4	0.495105	10	-1	5	0.00990099	-1.2		-2.25527	-2.47153	-2.86635	62.8994	0.622766	10.3268
Simulation204	10	-1	-0.693147	-2	20	5	270	-1.4	0.495105	10	-1	5	0.00990099	-1.2		-2.27571	-2.52804	-2.9414	62.9362	0.623131	10.3311
Simulation205	10	-1	-0.693147	-2	20	5	280	-1.4	0.495105	10	-1	5	0.00990099	-1.2		-2.29195	-2.58205	-3.01399	62.9629	0.623395	10.3343
Simulation206	10	-1	-0.693147	-2	20	5	290	-1.4	0.495105	10	-1	5	0.00990099	-1.2		-2.30476	-2.63367	-3.08424	62.9825	0.623589	10.3366
Simulation207	10	-1	-0.693147	-2	20	5	300	-1.4	0.495105	10	-1	5	0.00990099	-1.2		-2.31484	-2.68302	-3.15225	62.9971	0.623734	10.3383
Simulation208	10	-1	-0.693147	-2	20	5	310	-1.4	0.495105	10	-1	5	0.00990099	-1.2		-2.32277	-2.73023	-3.21813	63.008	0.623842	10.3396
Simulation209	10	-1	-0.693147	-2	20	5	320	-1.4	0.495105	10	-1	5	0.00990099	-1.2		-2.329	-2.77542	-3.28198	63.0163	0.623924	10.3406
Simulation210	10	-1	-0.693147	-2	20	5	330	-1.4	0.495105	10	-1	5	0.00990099	-1.2		-2.33392	-2.8187	-3.34393	63.0227	0.623987	10.3413
Simulation211	10	-1	-0.693147	-2	20	5	340	-1.4	0.495105	10	-1	5	0.00990099	-1.2		-2.33782	-2.86019	-3.40407	63.0277	0.624036	10.3419
Simulation212	10	-1	-0.693147	-2	20	5	350	-1.4	0.495105	10	-1	5	0.00990099	-1.2		-2.34093	-2.89998	-3.46249	63.0315	0.624074	10.3423
Simulation213	10	-1	-0.693147	-2	20	5	360	-1.4	0.495105	10	-1	5	0.00990099	-1.2		-2.34342	-2.93817	-3.51929	63.0346	0.624105	10.3427
Simulation214	10	-1	-0.693147	-2	20	5	370	-1.4	0.495105	10	-1	5	0.00990099	-1.2		-2.34543	-2.97485	-3.57456	63.037	0.624129	10.343
Simulation215	10	-1	-0.693147	-2	20	5	380	-1.4	0.495105	10	-1	5	0.00990099	-1.2		-2.34705	-3.01011	-3.62836	63.039	0.624148	10.3432
Simulation216	10	-1	-0.693147	-2	20	5	390	-1.4	0.495105	10	-1	5	0.00990099	-1.2		-2.34837	-3.04403	-3.68077	63.0406	0.624164	10.3434
Simulation217	10	-1	-0.693147	-2	20	5	400	-1.4	0.495105	10	-1	5	0.00990099	-1.2		-2.34946	-3.07667	-3.73187	63.0418	0.624177	10.3436
Simulation218	10	-1	-0.693147	-2	20	5	100	-1.6	0.433217	10	-1	5	0.00990099	-1.2		-1.51178	-1.53787	-1.68362	48.2212	0.477437	8.46397
Simulation219	10	-1	-0.693147	-2	20	5	110	-1.6	0.433217	10	-1	5	0.00990099	-1.2		-1.56208	-1.59063	-1.75292	51.4743	0.509647	8.90082
Simulation220	10	-1	-0.693147	-2	20	5	120	-1.6	0.433217	10	-1	5	0.00990099	-1.2		-1.61873	-1.64995	-1.82946	54.3226	0.537847	9.27173
Simulation221	10	-1	-0.693147	-2	20	5	130	-1.6	0.433217	10	-1	5	0.00990099	-1.2		-1.68242	-1.71676	-1.91429	56.7259	0.561642	9.57655
Simulation222	10	-1	-0.693147	-2	20	5	140	-1.6	0.433217	10	-1	5	0.00990099	-1.2		-1.75321	-1.79156	-2.00808	58.6572	0.580764	9.81624
Simulation223	10	-1	-0.693147	-2	20	5	150	-1.6	0.433217	10	-1	5	0.00990099	-1.2		-1.82999	-1.87396	-2.11051	60.1191	0.595238	9.99462
Simulation224	10	-1	-0.693147	-2	20	5	160	-1.6	0.433217	10	-1	5	0.00990099	-1.2		-1.91005	-1.96235	-2.22001	61.1561	0.605506	10.1196
Simulation225	10	-1	-0.693147	-2	20	5	170	-1.6	0.433217	10	-1	5	0.00990099	-1.2		-1.98942	-2.05417	-2.33394	61.8489	0.612365	10.2024
Simulation226	10	-1	-0.693147	-2	20	5	180	-1.6	0.433217	10	-1	5	0.00990099	-1.2		-2.06374	-2.14666	-2.44942	62.2917	0.616749	10.255
Simulation227	10	-1	-0.693147	-2	20	5	190	-1.6	0.433217	10	-1	5	0.00990099	-1.2		-2.12946	-2.23757	-2.56402	62.5677	0.619482	10.2876
Simulation228	10	-1	-0.693147	-2	20	5	200	-1.6	0.433217	10	-1	5	0.00990099	-1.2		-2.1845	-2.32541	-2.67612	62.7385	0.621174	10.3078
Simulation229	10	-1	-0.693147	-2	20	5	210	-1.6	0.433217	10	-1	5	0.00990099	-1.2		-2.22841	-2.4094	-2.78483	62.8449	0.622227	10.3204
Simulation230	10	-1	-0.693147	-2	20	5	220	-1.6	0.433217	10	-1	5	0.00990099	-1.2		-2.26207	-2.48922	-2.88975	62.9121	0.622892	10.3283
Simulation231	10	-1	-0.693147	-2	20	5	230	-1.6	0.433217	10	-1	5	0.00990099	-1.2		-2.28711	-2.56485	-2.99078	62.9552	0.623319	10.3334
Simulation232	10	-1	-0.693147	-2	20	5	240	-1.6	0.433217	10	-1	5	0.00990099	-1.2		-2.30538	-2.6364	-3.08798	62.9834	0.623598	10.3367
Simulation233	10	-1	-0.693147	-2	20	5	250	-1.6	0.433217	10	-1	5	0.00990099	-1.2		-2.31857	-2.70408	-3.18152	63.0023	0.623785	10.3389
Simulation234	10	-1	-0.693147	-2	20	5	260	-1.6	0.433217	10	-1	5	0.00990099	-1.2		-2.32807	-2.7681	-3.27159	63.0151	0.623912	10.3404
Simulation235	10	-1	-0.693147	-2	20	5	270	-1.6	0.433217	10	-1	5	0.00990099	-1.2		-2.33493	-2.82872	-3.35838	63.024	0.624	10.3415
Simulation236	10	-1	-0.693147	-2	20	5	280	-1.6	0.433217	10	-1	5	0.00990099	-1.2		-2.33992	-2.88614	-3.4421	63.0303	0.624062	10.3422
Simulation237	10	-1	-0.693147	-2	20	5	290	-1.6	0.433217	10	-1	5	0.00990099	-1.2		-2.34356	-2.9406	-3.52293	63.0348	0.624106	10.3427
Simulation238	10	-1	-0.693147	-2	20	5	300	-1.6	0.433217	10	-1	5	0.00990099	-1.2		-2.34626	-2.99229	-3.60107	63.038	0.624139	10.3431
Simulation239	10	-1	-0.693147	-2	20	5	310	-1.6	0.433217	10	-1	5	0.00990099	-1.2		-2.34828	-3.04139	-3.67667	63.0404	0.624163	10.3434
Simulation240	10	-1	-0.693147	-2	20	5	320	-1.6	0.433217	10	-1	5	0.00990099	-1.2		-2.3498	-3.08809	-3.74989	63.0422	0.624181	10.3436
Simulation241	10	-1	-0.693147	-2	20	5	330	-1.6	0.433217	10	-1	5	0.00990099	-1.2		-2.35096	-3.13254	-3.82087	63.0436	0.624194	10.3438
Simulation242	10	-1	-0.693147	-2	20	5	340	-1.6	0.433217	10	-1	5	0.00990099	-1.2		-2.35185	-3.17488	-3.88974	63.0447	0.624205	10.3439
Simulation243	10	-1	-0.693147	-2	20	5	350	-1.6	0.433217	10	-1	5	0.00990099	-1.2		-2.35255	-3.21525	-3.95662	63.0455	0.624213	10.344
Simulation244	10	-1	-0.693147	-2	20	5	360	-1.6	0.433217	10	-1	5	0.00990099	-1.2		-2.3531	-3.25377	-4.02163	63.0461	0.624219	10.3441
Simulation245	10	-1	-0.693147	-2	20	5	370	-1.6	0.433217	10	-1	5	0.00990099	-1.2		-2.35353	-3.29056	-4.08486	63.0466	0.624224	10.3441
Simulation246	10	-1	-0.693147	-2	20	5	380	-1.6	0.433217	10	-1	5	0.00990099	-1.2		-2.35388	-3.32573	-4.1464	63.047	0.624228	10.3442
Simulation247	10	-1	-0.693147	-2	20	5	390	-1.6	0.433217	10	-1	5	0.00990099	-1.2		-2.35416	-3.35936	-4.20635	63.0473	0.624231	10.3442
Simulation248	10	-1	-0.693147	-2	20	5	400	-1.6	0.433217	10	-1	5	0.00990099	-1.2		-2.35438	-3.39155	-4.26478	63.0476	0.624234	10.3442
Simulation249	10	-1	-0.693147	-2	20	5	100	-1.8	0.385082	10	-1	5	0.00990099	-1.2		-1.5555	-1.58374	-1.74394	51.0911	0.505853	8.8501
Simulation250	10	-1	-0.693147	-2	20	5	110	-1.8	0.385082	10	-1	5	0.00990099	-1.2		-1.61953	-1.65078	-1.83052	54.3573	0.538192	9.27619
Simulation251	10	-1	-0.693147	-2	20	5	120	-1.8	0.385082	10	-1	5	0.00990099	-1.2		-1.69382	-1.72875	-1.9294	57.0834	0.565182	9.62127
Simulation252	10	-1	-0.693147	-2	20	5	130	-1.8	0.385082	10	-1	5	0.00990099	-1.2		-1.77896	-1.81901	-2.04228	59.21	0.586238	9.884
Simulation253	10	-1	-0.693147	-2	20	5	140	-1.8	0.385082	10	-1	5	0.00990099	-1.2		-1.8731	-1.92115	-2.16899	60.728	0.601267	10.0682
Simulation254	10	-1	-0.693147	-2	20	5	150	-1.8	0.385082	10	-1	5	0.00990099	-1.2		-1.97078	-2.03209	-2.30651	61.7098	0.610988	10.1858
Simulation255	10	-1	-0.693147	-2	20	5	160	-1.8	0.385082	10	-1	5	0.00990099	-1.2		-2.06391	-2.14688	-2.4497	62.2925	0.616757	10.2551
Simulation256	10	-1	-0.693147	-2	20	5	170	-1.8	0.385082	10	-1	5	0.00990099	-1.2		-2.14487	-2.26078	-2.5935	62.6203	0.620003	10.2939
Simulation257	10	-1	-0.693147	-2	20	5	180	-1.8	0.385082	10	-1	5	0.00990099	-1.2		-2.20922	-2.37062	-2.73444	62.8013	0.621795	10.3152
Simulation258	10	-1	-0.693147	-2	20	5	190	-1.8	0.385082	10	-1	5	0.00990099	-1.2		-2.25656	-2.47481	-2.87069	62.9018	0.622791	10.3271
Simulation259	10	-1	-0.693147	-2	20	5	200	-1.8	0.385082	10	-1	5	0.00990099	-1.2		-2.28939	-2.57282	-3.00153	62.9589	0.623355	10.3338
Simulation260	10	-1	-0.693147	-2	20	5	210	-1.8	0.385082	10	-1	5	0.00990099	-1.2		-2.31133	-2.66467	-3.12686	62.9921	0.623684	10.3377
Simulation261	10	-1	-0.693147	-2	20	5	220	-1.8	0.385082	10	-1	5	0.00990099	-1.2		-2.32573	-2.75063	-3.24685	63.012	0.623881	10.34
Simulation262	10	-1	-0.693147	-2	20	5	230	-1.8	0.385082	10	-1	5	0.00990099	-1.2		-2.33516	-2.83107	-3.36178	63.0243	0.624003	10.3415
Simulation263	10	-1	-0.693147	-2	20	5	240	-1.8	0.385082	10	-1	5	0.00990099	-1.2		-2.34138	-2.90639	-3.47198	63.0321	0.62408	10.3424
Simulation264	10	-1	-0.693147	-2	20	5	250	-1.8	0.385082	10	-1	5	0.00990099	-1.2		-2.34553	-2.97698	-3.57778	63.0371	0.62413	10.343
Simulation265	10	-1	-0.693147	-2	20	5	260	-1.8	0.385082	10	-1	5	0.00990099	-1.2		-2.34834	-3.04321	-3.67949	63.0405	0.624164	10.3434
Simulation266	10	-1	-0.693147	-2	20	5	270	-1.8	0.385082	10	-1	5	0.00990099	-1.2		-2.35028	-3.10541	-3.7774	63.0428	0.624186	10.3437
Simulation267	10	-1	-0.693147	-2	20	5	280	-1.8	0.385082	10	-1	5	0.00990099	-1.2		-2.35164	-3.16391	-3.87178	63.0444	0.624202	10.3439
Simulation268	10	-1	-0.693147	-2	20	5	290	-1.8	0.385082	10	-1	5	0.00990099	-1.2		-2.35261	-3.21897	-3.96286	63.0455	0.624213	10.344
Simulation269	10	-1	-0.693147	-2	20	5	300	-1.8	0.385082	10	-1	5	0.00990099	-1.2		-2.35331	-3.27087	-4.05086	63.0464	0.624221	10.3441
Simulation270	10	-1	-0.693147	-2	20	5	310	-1.8	0.385082	10	-1	5	0.00990099	-1.2		-2.35382	-3.31982	-4.13599	63.047	0.624227	10.3442
Simulation271	10	-1	-0.693147	-2	20	5	320	-1.8	0.385082	10	-1	5	0.00990099	-1.2		-2.35421	-3.36605	-4.21841	63.0474	0.624232	10.3442
Simulation272	10	-1	-0.693147	-2	20	5	330	-1.8	0.385082	10	-1	5	0.00990099	-1.2		-2.3545	-3.40975	-4.29831	63.0477	0.624235	10.3442
Simulation273	10	-1	-0.693147	-2	20	5	340	-1.8	0.385082	10	-1	5	0.00990099	-1.2		-2.35472	-3.4511	-4.37582	63.048	0.624238	10.3443
Simulation274	10	-1	-0.693147	-2	20	5	350	-1.8	0.385082	10	-1	5	0.00990099	-1.2		-2.35489	-3.49026	-4.45109	63.0482	0.62424	10.3443
Simulation275	10	-1	-0.693147	-2	20	5	360	-1.8	0.385082	10	-1	5	0.00990099	-1.2		-2.35503	-3.52738	-4.52424	63.0483	0.624241	10.3443
Simulation276	10	-1	-0.693147	-2	20	5	370	-1.8	0.385082	10	-1	5	0.00990099	-1.2		-2.35513	-3.56259	-4.59539	63.0485	0.624242	10.3443
Simulation277	10	-1	-0.693147	-2	20	5	380	-1.8	0.385082	10	-1	5	0.00990099	-1.2		-2.35522	-3.59602	-4.66464	63.0486	0.624243	10.3443
Simulation278	10	-1	-0.693147	-2	20	5	390	-1.8	0.385082	10	-1	5	0.00990099	-1.2		-2.35529	-3.62778	-4.73209	63.0486	0.624244	10.3444
Simulation279	10	-1	-0.693147	-2	20	5	400	-1.8	0.385082	10	-1	5	0.00990099	-1.2		-2.35535	-3.65799	-4.79783	63.0487	0.624245	10.3444
Simulation280	10	-1	-0.693147	-2	20	5	100	-2	0.346574	10	-1	5	0.00990099	-1.2		-1.60062	-1.63098	-1.80512	53.4937	0.52964	9.16488
Simulation281	10	-1	-0.693147	-2	20	5	110	-2	0.346574	10	-1	5	0.00990099	-1.2		-1.68126	-1.71554	-1.91276	56.6884	0.561271	9.57185
Simulation282	10	-1	-0.693147	-2	20	5	120	-2	0.346574	10	-1	5	0.00990099	-1.2		-1.77722	-1.81715	-2.03996	59.1748	0.585889	9.87969
Simulation283	10	-1	-0.693147	-2	20	5	130	-2	0.346574	10	-1	5	0.00990099	-1.2		-1.88701	-1.93656	-2.18807	60.8983	0.602954	10.0886
Simulation284	10	-1	-0.693147	-2	20	5	140	-2	0.346574	10	-1	5	0.00990099	-1.2		-2.00222	-2.06956	-2.35309	61.9373	0.613241	10.2129
Simulation285	10	-1	-0.693147	-2	20	5	150	-2	0.346574	10	-1	5	0.00990099	-1.2		-2.10893	-2.20791	-2.52649	62.4909	0.618722	10.2786
Simulation286	10	-1	-0.693147	-2	20	5	160	-2	0.346574	10	-1	5	0.00990099	-1.2		-2.19497	-2.34399	-2.70003	62.766	0.621446	10.3111
Simulation287	10	-1	-0.693147	-2	20	5	170	-2	0.346574	10	-1	5	0.00990099	-1.2		-2.25599	-2.47336	-2.86877	62.9008	0.62278	10.3269
Simulation288	10	-1	-0.693147	-2	20	5	180	-2	0.346574	10	-1	5	0.00990099	-1.2		-2.29522	-2.59431	-3.03061	62.9681	0.623446	10.3349
Simulation289	10	-1	-0.693147	-2	20	5	190	-2	0.346574	10	-1	5	0.00990099	-1.2		-2.31899	-2.70658	-3.18502	63.0029	0.623791	10.339
Simulation290	10	-1	-0.693147	-2	20	5	200	-2	0.346574	10	-1	5	0.00990099	-1.2		-2.33306	-2.81052	-3.33216	63.0216	0.623976	10.3412
Simulation291	10	-1	-0.693147	-2	20	5	210	-2	0.346574	10	-1	5	0.00990099	-1.2		-2.3414	-2.90671	-3.47246	63.0321	0.62408	10.3424
Simulation292	10	-1	-0.693147	-2	20	5	220	-2	0.346574	10	-1	5	0.00990099	-1.2		-2.34642	-2.99578	-3.60641	63.0382	0.624141	10.3431
Simulation293	10	-1	-0.693147	-2	20	5	230	-2	0.346574	10	-1	5	0.00990099	-1.2		-2.34951	-3.07835	-3.7345	63.0419	0.624177	10.3436
Simulation294	10	-1	-0.693147	-2	20	5	240	-2	0.346574	10	-1	5	0.00990099	-1.2		-2.35146	-3.15497	-3.8572	63.0442	0.6242	10.3438
Simulation295	10	-1	-0.693147	-2	20	5	250	-2	0.346574	10	-1	5	0.00990099	-1.2		-2.35271	-3.22616	-3.97492	63.0457	0.624215	10.344
Simulation296	10	-1	-0.693147	-2	20	5	260	-2	0.346574	10	-1	5	0.00990099	-1.2		-2.35355	-3.2924	-4.08804	63.0466	0.624224	10.3441
Simulation297	10	-1	-0.693147	-2	20	5	270	-2	0.346574	10	-1	5	0.00990099	-1.2		-2.35412	-3.3541	-4.19691	63.0473	0.624231	10.3442
Simulation298	10	-1	-0.693147	-2	20	5	280	-2	0.346574	10	-1	5	0.00990099	-1.2		-2.35451	-3.41165	-4.30182	63.0478	0.624235	10.3442
Simulation299	10	-1	-0.693147	-2	20	5	290	-2	0.346574	10	-1	5	0.00990099	-1.2		-2.35479	-3.46538	-4.40306	63.0481	0.624238	10.3443
Simulation300	10	-1	-0.693147	-2	20	5	300	-2	0.346574	10	-1	5	0.00990099	-1.2		-2.35499	-3.51562	-4.50087	63.0483	0.624241	10.3443
Simulation301	10	-1	-0.693147	-2	20	5	310	-2	0.346574	10	-1	5	0.00990099	-1.2		-2.35513	-3.56263	-4.59547	63.0485	0.624242	10.3443
Simulation302	10	-1	-0.693147	-2	20	5	320	-2	0.346574	10	-1	5	0.00990099	-1.2		-2.35524	-3.60667	-4.68707	63.0486	0.624244	10.3443
Simulation303	10	-1	-0.693147	-2	20	5	330	-2	0.346574	10	-1	5	0.00990099	-1.2		-2.35533	-3.64797	-4.77586	63.0487	0.624244	10.3444
Simulation304	10	-1	-0.693147	-2	20	5	340	-2	0.346574	10	-1	5	0.00990099	-1.2		-2.35539	-3.68675	-4.86199	63.0488	0.624245	10.3444
Simulation305	10	-1	-0.693147	-2	20	5	350	-2	0.346574	10	-1	5	0.00990099	-1.2		-2.35544	-3.72319	-4.94563	63.0488	0.624246	10.3444
Simulation306	10	-1	-0.693147	-2	20	5	360	-2	0.346574	10	-1	5	0.00990099	-1.2		-2.35548	-3.75746	-5.02691	63.0489	0.624246	10.3444
Simulation307	10	-1	-0.693147	-2	20	5	370	-2	0.346574	10	-1	5	0.00990099	-1.2		-2.35551	-3.78973	-5.10596	63.0489	0.624247	10.3444
Simulation308	10	-1	-0.693147	-2	20	5	380	-2	0.346574	10	-1	5	0.00990099	-1.2		-2.35554	-3.82014	-5.18291	63.0489	0.624247	10.3444
Simulation309	10	-1	-0.693147	-2	20	5	390	-2	0.346574	10	-1	5	0.00990099	-1.2		-2.35556	-3.84882	-5.25786	63.049	0.624247	10.3444
Simulation310	10	-1	-0.693147	-2	20	5	400	-2	0.346574	10	-1	5	0.00990099	-1.2		-2.35557	-3.8759	-5.33091	63.049	0.624247	10.3444
Simulation311	10	-1	-0.693147	-2	20	5	100	-2.2	0.315067	10	-1	5	0.00990099	-1.2		-1.64775	-1.68036	-1.86823	55.5094	0.549598	9.42318
Simulation312	10	-1	-0.693147	-2	20	5	110	-2.2	0.315067	10	-1	5	0.00990099	-1.2		-1.7484	-1.78645	-2.0017	58.5459	0.579663	9.80256
Simulation313	10	-1	-0.693147	-2	20	5	120	-2.2	0.315067	10	-1	5	0.00990099	-1.2		-1.86953	-1.91721	-2.16411	60.6824	0.600816	10.0627
Simulation314	10	-1	-0.693147	-2	20	5	130	-2.2	0.315067	10	-1	5	0.00990099	-1.2		-2.00227	-2.06962	-2.35317	61.9376	0.613244	10.2129
Simulation315	10	-1	-0.693147	-2	20	5	140	-2.2	0.315067	10	-1	5	0.00990099	-1.2		-2.12567	-2.232	-2.55695	62.5541	0.619347	10.286
Simulation316	10	-1	-0.693147	-2	20	5	150	-2.2	0.315067	10	-1	5	0.00990099	-1.2		-2.22002	-2.39197	-2.76215	62.8264	0.622043	10.3182
Simulation317	10	-1	-0.693147	-2	20	5	160	-2.2	0.315067	10	-1	5	0.00990099	-1.2		-2.28043	-2.54271	-2.96104	62.9442	0.62321	10.3321
Simulation318	10	-1	-0.693147	-2	20	5	170	-2.2	0.315067	10	-1	5	0.00990099	-1.2		-2.31465	-2.68198	-3.1508	62.9968	0.623731	10.3383
Simulation319	10	-1	-0.693147	-2	20	5	180	-2.2	0.315067	10	-1	5	0.00990099	-1.2		-2.33298	-2.8097	-3.33098	63.0215	0.623975	10.3412
Simulation320	10	-1	-0.693147	-2	20	5	190	-2.2	0.315067	10	-1	5	0.00990099	-1.2		-2.34271	-2.92657	-3.50197	63.0337	0.624096	10.3426
Simulation321	10	-1	-0.693147	-2	20	5	200	-2.2	0.315067	10	-1	5	0.00990099	-1.2		-2.34799	-3.03351	-3.66445	63.0401	0.624159	10.3433
Simulation322	10	-1	-0.693147	-2	20	5	210	-2.2	0.315067	10	-1	5	0.00990099	-1.2		-2.35093	-3.13145	-3.81913	63.0436	0.624194	10.3438
Simulation323	10	-1	-0.693147	-2	20	5	220	-2.2	0.315067	10	-1	5	0.00990099	-1.2		-2.35264	-3.22125	-3.96668	63.0456	0.624214	10.344
Simulation324	10	-1	-0.693147	-2	20	5	230	-2.2	0.315067	10	-1	5	0.00990099	-1.2		-2.35367	-3.30369	-4.10771	63.0468	0.624225	10.3441
Simulation325	10	-1	-0.693147	-2	20	5	240	-2.2	0.315067	10	-1	5	0.00990099	-1.2		-2.3543	-3.37948	-4.24275	63.0475	0.624233	10.3442
Simulation326	10	-1	-0.693147	-2	20	5	250	-2.2	0.315067	10	-1	5	0.00990099	-1.2		-2.35471	-3.44924	-4.37229	63.048	0.624237	10.3443
Simulation327	10	-1	-0.693147	-2	20	5	260	-2.2	0.315067	10	-1	5	0.00990099	-1.2		-2.35498	-3.51354	-4.49676	63.0483	0.624241	10.3443
Simulation328	10	-1	-0.693147	-2	20	5	270	-2.2	0.315067	10	-1	5	0.00990099	-1.2		-2.35516	-3.57288	-4.61654	63.0485	0.624243	10.3443
Simulation329	10	-1	-0.693147	-2	20	5	280	-2.2	0.315067	10	-1	5	0.00990099	-1.2		-2.35529	-3.62772	-4.73196	63.0486	0.624244	10.3444
Simulation330	10	-1	-0.693147	-2	20	5	290	-2.2	0.315067	10	-1	5	0.00990099	-1.2		-2.35538	-3.67846	-4.84333	63.0488	0.624245	10.3444
Simulation331	10	-1	-0.693147	-2	20	5	300	-2.2	0.315067	10	-1	5	0.00990099	-1.2		-2.35544	-3.72546	-4.95093	63.0488	0.624246	10.3444
Simulation332	10	-1	-0.693147	-2	20	5	310	-2.2	0.315067	10	-1	5	0.00990099	-1.2		-2.35549	-3.76905	-5.055	63.0489	0.624246	10.3444
Simulation333	10	-1	-0.693147	-2	20	5	320	-2.2	0.315067	10	-1	5	0.00990099	-1.2		-2.35553	-3.80952	-5.15576	63.0489	0.624247	10.3444
Simulation334	10	-1	-0.693147	-2	20	5	330	-2.2	0.315067	10	-1	5	0.00990099	-1.2		-2.35556	-3.84715	-5.25343	63.049	0.624247	10.3444
Simulation335	10	-1	-0.693147	-2	20	5	340	-2.2	0.315067	10	-1	5	0.00990099	-1.2		-2.35558	-3.88217	-5.34818	63.049	0.624247	10.3444
Simulation336	10	-1	-0.693147	-2	20	5	350	-2.2	0.315067	10	-1	5	0.00990099	-1.2		-2.3556	-3.9148	-5.44018	63.049	0.624248	10.3444
Simulation337	10	-1	-0.693147	-2	20	5	360	-2.2	0.315067	10	-1	5	0.00990099	-1.2		-2.35561	-3.94524	-5.52959	63.049	0.624248	10.3444
Simulation338	10	-1	-0.693147	-2	20	5	370	-2.2	0.315067	10	-1	5	0.00990099	-1.2		-2.35562	-3.97366	-5.61655	63.049	0.624248	10.3444
Simulation339	10	-1	-0.693147	-2	20	5	380	-2.2	0.315067	10	-1	5	0.00990099	-1.2		-2.35563	-4.00023	-5.7012	63.049	0.624248	10.3444
Simulation340	10	-1	-0.693147	-2	20	5	390	-2.2	0.315067	10	-1	5	0.00990099	-1.2		-2.35564	-4.02509	-5.78364	63.049	0.624248	10.3444
Simulation341	10	-1	-0.693147	-2	20	5	400	-2.2	0.315067	10	-1	5	0.00990099	-1.2		-2.35564	-4.04837	-5.864	63.0491	0.624248	10.3444
Simulation342	10	-1	-0.693147	-2	20	5	100	-2.4	0.288811	10	-1	5	0.00990099	-1.2		-1.69757	-1.73271	-1.93438	57.1969	0.566306	9.63544
Simulation343	10	-1	-0.693147	-2	20	5	110	-2.4	0.288811	10	-1	5	0.00990099	-1.2		-1.82176	-1.86504	-2.09945	59.9875	0.593935	9.97867
Simulation344	10	-1	-0.693147	-2	20	5	120	-2.4	0.288811	10	-1	5	0.00990099	-1.2		-1.96878	-2.02975	-2.30359	61.6941	0.610832	10.1839
Simulation345	10	-1	-0.693147	-2	20	5	130	-2.4	0.288811	10	-1	5	0.00990099	-1.2		-2.11381	-2.21485	-2.53525	62.5099	0.61891	10.2808
Simulation346	10	-1	-0.693147	-2	20	5	140	-2.4	0.288811	10	-1	5	0.00990099	-1.2		-2.22439	-2.40095	-2.77383	62.8361	0.62214	10.3193
Simulation347	10	-1	-0.693147	-2	20	5	150	-2.4	0.288811	10	-1	5	0.00990099	-1.2		-2.29029	-2.57604	-3.00588	62.9603	0.623369	10.334
Simulation348	10	-1	-0.693147	-2	20	5	160	-2.4	0.288811	10	-1	5	0.00990099	-1.2		-2.32368	-2.7363	-3.22665	63.0093	0.623854	10.3397
Simulation349	10	-1	-0.693147	-2	20	5	170	-2.4	0.288811	10	-1	5	0.00990099	-1.2		-2.33957	-2.88161	-3.43543	63.0298	0.624058	10.3421
Simulation350	10	-1	-0.693147	-2	20	5	180	-2.4	0.288811	10	-1	5	0.00990099	-1.2		-2.34717	-3.01302	-3.63283	63.0391	0.62415	10.3432
Simulation351	10	-1	-0.693147	-2	20	5	190	-2.4	0.288811	10	-1	5	0.00990099	-1.2		-2.35094	-3.13186	-3.81979	63.0436	0.624194	10.3438
Simulation352	10	-1	-0.693147	-2	20	5	200	-2.4	0.288811	10	-1	5	0.00990099	-1.2		-2.3529	-3.23941	-3.99726	63.0459	0.624217	10.344
Simulation353	10	-1	-0.693147	-2	20	5	210	-2.4	0.288811	10	-1	5	0.00990099	-1.2		-2.35397	-3.33686	-4.16613	63.0471	0.624229	10.3442
Simulation354	10	-1	-0.693147	-2	20	5	220	-2.4	0.288811	10	-1	5	0.00990099	-1.2		-2.35459	-3.42527	-4.32716	63.0478	0.624236	10.3443
Simulation355	10	-1	-0.693147	-2	20	5	230	-2.4	0.288811	10	-1	5	0.00990099	-1.2		-2.35495	-3.50558	-4.48105	63.0483	0.62424	10.3443
Simulation356	10	-1	-0.693147	-2	20	5	240	-2.4	0.288811	10	-1	5	0.00990099	-1.2		-2.35518	-3.57863	-4.6284	63.0485	0.624243	10.3443
Simulation357	10	-1	-0.693147	-2	20	5	250	-2.4	0.288811	10	-1	5	0.00990099	-1.2		-2.35532	-3.64517	-4.76974	63.0487	0.624244	10.3444
Simulation358	10	-1	-0.693147	-2	20	5	260	-2.4	0.288811	10	-1	5	0.00990099	-1.2		-2.35542	-3.70587	-4.90553	63.0488	0.624246	10.3444
Simulation359	10	-1	-0.693147	-2	20	5	270	-2.4	0.288811	10	-1	5	0.00990099	-1.2		-2.35548	-3.76131	-5.0362	63.0489	0.624246	10.3444
Simulation360	10	-1	-0.693147	-2	20	5	280	-2.4	0.288811	10	-1	5	0.00990099	-1.2		-2.35553	-3.81202	-5.16212	63.0489	0.624247	10.3444
Simulation361	10	-1	-0.693147	-2	20	5	290	-2.4	0.288811	10	-1	5	0.00990099	-1.2		-2.35556	-3.85847	-5.28362	63.049	0.624247	10.3444
Simulation362	10	-1	-0.693147	-2	20	5	300	-2.4	0.288811	10	-1	5	0.00990099	-1.2		-2.35559	-3.90107	-5.401	63.049	0.624247	10.3444
Simulation363	10	-1	-0.693147	-2	20	5	310	-2.4	0.288811	10	-1	5	0.00990099	-1.2		-2.35561	-3.9402	-5.51453	63.049	0.624248	10.3444
Simulation364	10	-1	-0.693147	-2	20	5	320	-2.4	0.288811	10	-1	5	0.00990099	-1.2		-2.35562	-3.97619	-5.62446	63.049	0.624248	10.3444
Simulation365	10	-1	-0.693147	-2	20	5	330	-2.4	0.288811	10	-1	5	0.00990099	-1.2		-2.35563	-4.00933	-5.73101	63.049	0.624248	10.3444
Simulation366	10	-1	-0.693147	-2	20	5	340	-2.4	0.288811	10	-1	5	0.00990099	-1.2		-2.35564	-4.03989	-5.83437	63.0491	0.624248	10.3444
Simulation367	10	-1	-0.693147	-2	20	5	350	-2.4	0.288811	10	-1	5	0.00990099	-1.2		-2.35565	-4.06812	-5.93474	63.0491	0.624248	10.3444
Simulation368	10	-1	-0.693147	-2	20	5	360	-2.4	0.288811	10	-1	5	0.00990099	-1.2		-2.35565	-4.09422	-6.03228	63.0491	0.624248	10.3444
Simulation369	10	-1	-0.693147	-2	20	5	370	-2.4	0.288811	10	-1	5	0.00990099	-1.2		-2.35566	-4.11838	-6.12715	63.0491	0.624248	10.3444
Simulation370	10	-1	-0.693147	-2	20	5	380	-2.4	0.288811	10	-1	5	0.00990099	-1.2		-2.35566	-4.14078	-6.21949	63.0491	0.624248	10.3444
Simulation371	10	-1	-0.693147	-2	20	5	390	-2.4	0.288811	10	-1	5	0.00990099	-1.2		-2.35566	-4.16157	-6.30942	63.0491	0.624248	10.3444
Simulation372	10	-1	-0.693147	-2	20	5	400	-2.4	0.288811	10	-1	5	0.00990099	-1.2		-2.35567	-4.18089	-6.39709	63.0491	0.624248	10.3444
Simulation373	10	-1	-0.693147	-2	20	5	100	-2.6	0.266595	10	-1	5	0.00990099	-1.2		-1.75068	-1.78888	-2.00473	58.5991	0.580189	9.8091
Simulation374	10	-1	-0.693147	-2	20	5	110	-2.6	0.266595	10	-1	5	0.00990099	-1.2		-1.9013	-1.95252	-2.20783	61.0616	0.604571	10.1083
Simulation375	10	-1	-0.693147	-2	20	5	120	-2.6	0.266595	10	-1	5	0.00990099	-1.2		-2.0689	-2.15342	-2.45789	62.3167	0.616997	10.2579
Simulation376	10	-1	-0.693147	-2	20	5	130	-2.6	0.266595	10	-1	5	0.00990099	-1.2		-2.20718	-2.36671	-2.72937	62.7964	0.621747	10.3146
Simulation377	10	-1	-0.693147	-2	20	5	140	-2.6	0.266595	10	-1	5	0.00990099	-1.2		-2.28859	-2.57001	-2.99773	62.9576	0.623342	10.3336
Simulation378	10	-1	-0.693147	-2	20	5	150	-2.6	0.266595	10	-1	5	0.00990099	-1.2		-2.32635	-2.75515	-3.25324	63.0128	0.623889	10.3401
Simulation379	10	-1	-0.693147	-2	20	5	160	-2.6	0.266595	10	-1	5	0.00990099	-1.2		-2.34238	-2.92129	-3.4941	63.0333	0.624092	10.3425
Simulation380	10	-1	-0.693147	-2	20	5	170	-2.6	0.266595	10	-1	5	0.00990099	-1.2		-2.34924	-3.06977	-3.72101	63.0416	0.624174	10.3435
Simulation381	10	-1	-0.693147	-2	20	5	180	-2.6	0.266595	10	-1	5	0.00990099	-1.2		-2.35234	-3.2024	-3.9352	63.0452	0.62421	10.344
Simulation382	10	-1	-0.693147	-2	20	5	190	-2.6	0.266595	10	-1	5	0.00990099	-1.2		-2.35383	-3.32091	-4.1379	63.047	0.624227	10.3442
Simulation383	10	-1	-0.693147	-2	20	5	200	-2.6	0.266595	10	-1	5	0.00990099	-1.2		-2.3546	-3.42692	-4.33025	63.0478	0.624236	10.3443
Simulation384	10	-1	-0.693147	-2	20	5	210	-2.6	0.266595	10	-1	5	0.00990099	-1.2		-2.35501	-3.52185	-4.51323	63.0483	0.624241	10.3443
Simulation385	10	-1	-0.693147	-2	20	5	220	-2.6	0.266595	10	-1	5	0.00990099	-1.2		-2.35524	-3.60697	-4.68772	63.0486	0.624244	10.3443
Simulation386	10	-1	-0.693147	-2	20	5	230	-2.6	0.266595	10	-1	5	0.00990099	-1.2		-2.35539	-3.6834	-4.85444	63.0488	0.624245	10.3444
Simulation387	10	-1	-0.693147	-2	20	5	240	-2.6	0.266595	10	-1	5	0.00990099	-1.2		-2.35548	-3.75213	-5.01408	63.0489	0.624246	10.3444
Simulation388	10	-1	-0.693147	-2	20	5	250	-2.6	0.266595	10	-1	5	0.00990099	-1.2		-2.35553	-3.81401	-5.1672	63.0489	0.624247	10.3444
Simulation389	10	-1	-0.693147	-2	20	5	260	-2.6	0.266595	10	-1	5	0.00990099	-1.2		-2.35557	-3.86982	-5.31431	63.049	0.624247	10.3444
Simulation390	10	-1	-0.693147	-2	20	5	270	-2.6	0.266595	10	-1	5	0.00990099	-1.2		-2.3556	-3.92023	-5.45588	63.049	0.624248	10.3444
Simulation391	10	-1	-0.693147	-2	20	5	280	-2.6	0.266595	10	-1	5	0.00990099	-1.2		-2.35562	-3.96584	-5.59229	63.049	0.624248	10.3444
Simulation392	10	-1	-0.693147	-2	20	5	290	-2.6	0.266595	10	-1	5	0.00990099	-1.2		-2.35563	-4.00718	-5.72392	63.0491	0.624248	10.3444
Simulation393	10	-1	-0.693147	-2	20	5	300	-2.6	0.266595	10	-1	5	0.00990099	-1.2		-2.35564	-4.04469	-5.85108	63.0491	0.624248	10.3444
Simulation394	10	-1	-0.693147	-2	20	5	310	-2.6	0.266595	10	-1	5	0.00990099	-1.2		-2.35565	-4.0788	-5.97408	63.0491	0.624248	10.3444
Simulation395	10	-1	-0.693147	-2	20	5	320	-2.6	0.266595	10	-1	5	0.00990099	-1.2		-2.35565	-4.10986	-6.09316	63.0491	0.624248	10.3444
Simulation396	10	-1	-0.693147	-2	20	5	330	-2.6	0.266595	10	-1	5	0.00990099	-1.2		-2.35566	-4.13819	-6.20859	63.0491	0.624248	10.3444
Simulation397	10	-1	-0.693147	-2	20	5	340	-2.6	0.266595	10	-1	5	0.00990099	-1.2		-2.35566	-4.16407	-6.32057	63.0491	0.624248	10.3444
Simulation398	10	-1	-0.693147	-2	20	5	350	-2.6	0.266595	10	-1	5	0.00990099	-1.2		-2.35567	-4.18776	-6.4293	63.0491	0.624248	10.3444
Simulation399	10	-1	-0.693147	-2	20	5	360	-2.6	0.266595	10	-1	5	0.00990099	-1.2		-2.35567	-4.20947	-6.53497	63.0491	0.624248	10.3444
Simulation400	10	-1	-0.693147	-2	20	5	370	-2.6	0.266595	10	-1	5	0.00990099	-1.2		-2.35567	-4.22939	-6.63774	63.0491	0.624248	10.3444
Simulation401	10	-1	-0.693147	-2	20	5	380	-2.6	0.266595	10	-1	5	0.00990099	-1.2		-2.35567	-4.24771	-6.73778	63.0491	0.624248	10.3444
Simulation402	10	-1	-0.693147	-2	20	5	390	-2.6	0.266595	10	-1	5	0.00990099	-1.2		-2.35567	-4.26458	-6.83521	63.0491	0.624248	10.3444
Simulation403	10	-1	-0.693147	-2	20	5	400	-2.6	0.266595	10	-1	5	0.00990099	-1.2		-2.35568	-4.28014	-6.93018	63.0491	0.624248	10.3444
Simulation404	10	-1	-0.693147	-2	20	5	100	-2.8	0.247553	10	-1	5	0.00990099	-1.2		-1.80761	-1.84976	-2.08049	59.7483	0.591567	9.94962
Simulation405	10	-1	-0.693147	-2	20	5	110	-2.8	0.247553	10	-1	5	0.00990099	-1.2		-1.9853	-2.04927	-2.32785	61.8193	0.612072	10.1988
Simulation406	10	-1	-0.693147	-2	20	5	120	-2.8	0.247553	10	-1	5	0.00990099	-1.2		-2.16021	-2.28487	-2.6242	62.6689	0.620484	10.2996
Simulation407	10	-1	-0.693147	-2	20	5	130	-2.8	0.247553	10	-1	5	0.00990099	-1.2		-2.27301	-2.51998	-2.93063	62.9316	0.623085	10.3306
Simulation408	10	-1	-0.693147	-2	20	5	140	-2.8	0.247553	10	-1	5	0.00990099	-1.2		-2.32351	-2.73515	-3.22503	63.009	0.623852	10.3397
Simulation409	10	-1	-0.693147	-2	20	5	150	-2.8	0.247553	10	-1	5	0.00990099	-1.2		-2.34272	-2.92669	-3.50215	63.0337	0.624096	10.3426
Simulation410	10	-1	-0.693147	-2	20	5	160	-2.8	0.247553	10	-1	5	0.00990099	-1.2		-2.35002	-3.09591	-3.76229	63.0425	0.624183	10.3436
Simulation411	10	-1	-0.693147	-2	20	5	170	-2.8	0.247553	10	-1	5	0.00990099	-1.2		-2.35298	-3.24514	-4.00696	63.046	0.624218	10.344
Simulation412	10	-1	-0.693147	-2	20	5	180	-2.8	0.247553	10	-1	5	0.00990099	-1.2		-2.35428	-3.37674	-4.23776	63.0475	0.624233	10.3442
Simulation413	10	-1	-0.693147	-2	20	5	190	-2.8	0.247553	10	-1	5	0.00990099	-1.2		-2.3549	-3.49284	-4.45612	63.0482	0.62424	10.3443
Simulation414	10	-1	-0.693147	-2	20	5	200	-2.8	0.247553	10	-1	5	0.00990099	-1.2		-2.35522	-3.59538	-4.6633	63.0486	0.624243	10.3443
Simulation415	10	-1	-0.693147	-2	20	5	210	-2.8	0.247553	10	-1	5	0.00990099	-1.2		-2.35539	-3.68604	-4.86038	63.0488	0.624245	10.3444
Simulation416	10	-1	-0.693147	-2	20	5	220	-2.8	0.247553	10	-1	5	0.00990099	-1.2		-2.35549	-3.76629	-5.04829	63.0489	0.624246	10.3444
Simulation417	10	-1	-0.693147	-2	20	5	230	-2.8	0.247553	10	-1	5	0.00990099	-1.2		-2.35555	-3.83745	-5.22785	63.049	0.624247	10.3444
Simulation418	10	-1	-0.693147	-2	20	5	240	-2.8	0.247553	10	-1	5	0.00990099	-1.2		-2.35559	-3.90063	-5.39977	63.049	0.624248	10.3444
Simulation419	10	-1	-0.693147	-2	20	5	250	-2.8	0.247553	10	-1	5	0.00990099	-1.2		-2.35561	-3.95684	-5.56467	63.049	0.624248	10.3444
Simulation420	10	-1	-0.693147	-2	20	5	260	-2.8	0.247553	10	-1	5	0.00990099	-1.2		-2.35563	-4.00693	-5.7231	63.049	0.624248	10.3444
Simulation421	10	-1	-0.693147	-2	20	5	270	-2.8	0.247553	10	-1	5	0.00990099	-1.2		-2.35564	-4.05165	-5.87556	63.0491	0.624248	10.3444
Simulation422	10	-1	-0.693147	-2	20	5	280	-2.8	0.247553	10	-1	5	0.00990099	-1.2		-2.35565	-4.09165	-6.02246	63.0491	0.624249	10.3444
Simulation423	10	-1	-0.693147	-2	20	5	290	-2.8	0.247553	10	-1	5	0.00990099	-1.2		-2.35566	-4.1275	-6.16422	63.0491	0.624248	10.3444
Simulation424	10	-1	-0.693147	-2	20	5	300	-2.8	0.247553	10	-1	5	0.00990099	-1.2		-2.35566	-4.1597	-6.30116	63.0491	0.624248	10.3444
Simulation425	10	-1	-0.693147	-2	20	5	310	-2.8	0.247553	10	-1	5	0.00990099	-1.2		-2.35567	-4.18867	-6.43362	63.0491	0.624248	10.3444
Simulation426	10	-1	-0.693147	-2	20	5	320	-2.8	0.247553	10	-1	5	0.00990099	-1.2		-2.35567	-4.21479	-6.56187	63.0491	0.624248	10.3444
Simulation427	10	-1	-0.693147	-2	20	5	330	-2.8	0.247553	10	-1	5	0.00990099	-1.2		-2.35567	-4.23839	-6.68617	63.0491	0.624249	10.3444
Simulation428	10	-1	-0.693147	-2	20	5	340	-2.8	0.247553	10	-1	5	0.00990099	-1.2		-2.35567	-4.25976	-6.80676	63.0491	0.624248	10.3444
Simulation429	10	-1	-0.693147	-2	20	5	350	-2.8	0.247553	10	-1	5	0.00990099	-1.2		-2.35568	-4.27913	-6.92386	63.0491	0.624248	10.3444
Simulation430	10	-1	-0.693147	-2	20	5	360	-2.8	0.247553	10	-1	5	0.00990099	-1.2		-2.35568	-4.29673	-7.03766	63.0491	0.624248	10.3444
Simulation431	10	-1	-0.693147	-2	20	5	370	-2.8	0.247553	10	-1	5	0.00990099	-1.2		-2.35568	-4.31276	-7.14834	63.0491	0.624248	10.3444
Simulation432	10	-1	-0.693147	-2	20	5	380	-2.8	0.247553	10	-1	5	0.00990099	-1.2		-2.35568	-4.32738	-7.25607	63.0491	0.624248	10.3444
Simulation433	10	-1	-0.693147	-2	20	5	390	-2.8	0.247553	10	-1	5	0.00990099	-1.2		-2.35568	-4.34073	-7.36099	63.0491	0.624248	10.3444
Simulation434	10	-1	-0.693147	-2	20	5	400	-2.8	0.247553	10	-1	5	0.00990099	-1.2		-2.35568	-4.35295	-7.46327	63.0491	0.624248	10.3444
Simulation435	10	-1	-0.693147	-2	20	5	100	-3	0.231049	10	-1	5	0.00990099	-1.2		-1.86859	-1.91617	-2.16282	60.6702	0.600695	10.0612
Simulation436	10	-1	-0.693147	-2	20	5	110	-3	0.231049	10	-1	5	0.00990099	-1.2		-2.06967	-2.15444	-2.45918	62.3204	0.617034	10.2584
Simulation437	10	-1	-0.693147	-2	20	5	120	-3	0.231049	10	-1	5	0.00990099	-1.2		-2.23336	-2.42007	-2.79877	62.8555	0.622332	10.3216
Simulation438	10	-1	-0.693147	-2	20	5	130	-3	0.231049	10	-1	5	0.00990099	-1.2		-2.31258	-2.67106	-3.13568	62.9939	0.623702	10.3379
Simulation439	10	-1	-0.693147	-2	20	5	140	-3	0.231049	10	-1	5	0.00990099	-1.2		-2.34051	-2.89414	-3.45388	63.031	0.624069	10.3423
Simulation440	10	-1	-0.693147	-2	20	5	150	-3	0.231049	10	-1	5	0.00990099	-1.2		-2.34983	-3.08924	-3.75171	63.0423	0.624181	10.3436
Simulation441	10	-1	-0.693147	-2	20	5	160	-3	0.231049	10	-1	5	0.00990099	-1.2		-2.35316	-3.25913	-4.03077	63.0462	0.62422	10.3441
Simulation442	10	-1	-0.693147	-2	20	5	170	-3	0.231049	10	-1	5	0.00990099	-1.2		-2.35448	-3.40691	-4.29306	63.0477	0.624235	10.3442
Simulation443	10	-1	-0.693147	-2	20	5	180	-3	0.231049	10	-1	5	0.00990099	-1.2		-2.35505	-3.53545	-4.5404	63.0484	0.624241	10.3443
Simulation444	10	-1	-0.693147	-2	20	5	190	-3	0.231049	10	-1	5	0.00990099	-1.2		-2.35533	-3.6473	-4.77438	63.0487	0.624244	10.3444
Simulation445	10	-1	-0.693147	-2	20	5	200	-3	0.231049	10	-1	5	0.00990099	-1.2		-2.35547	-3.74472	-4.99637	63.0489	0.624246	10.3444
Simulation446	10	-1	-0.693147	-2	20	5	210	-3	0.231049	10	-1	5	0.00990099	-1.2		-2.35554	-3.82967	-5.20754	63.0489	0.624247	10.3444
Simulation447	10	-1	-0.693147	-2	20	5	220	-3	0.231049	10	-1	5	0.00990099	-1.2		-2.35559	-3.90385	-5.40887	63.049	0.624248	10.3444
Simulation448	10	-1	-0.693147	-2	20	5	230	-3	0.231049	10	-1	5	0.00990099	-1.2		-2.35562	-3.96874	-5.60126	63.049	0.624248	10.3444
Simulation449	10	-1	-0.693147	-2	20	5	240	-3	0.231049	10	-1	5	0.00990099	-1.2		-2.35564	-4.02562	-5.78546	63.049	0.624248	10.3444
Simulation450	10	-1	-0.693147	-2	20	5	250	-3	0.231049	10	-1	5	0.00990099	-1.2		-2.35565	-4.07558	-5.96214	63.0491	0.624248	10.3444
Simulation451	10	-1	-0.693147	-2	20	5	260	-3	0.231049	10	-1	5	0.00990099	-1.2		-2.35566	-4.11955	-6.13189	63.0491	0.624248	10.3444
Simulation452	10	-1	-0.693147	-2	20	5	270	-3	0.231049	10	-1	5	0.00990099	-1.2		-2.35566	-4.15835	-6.29524	63.0491	0.624248	10.3444
Simulation453	10	-1	-0.693147	-2	20	5	280	-3	0.231049	10	-1	5	0.00990099	-1.2		-2.35567	-4.19266	-6.45264	63.0491	0.624248	10.3444
Simulation454	10	-1	-0.693147	-2	20	5	290	-3	0.231049	10	-1	5	0.00990099	-1.2		-2.35567	-4.22308	-6.60452	63.0491	0.624248	10.3444
Simulation455	10	-1	-0.693147	-2	20	5	300	-3	0.231049	10	-1	5	0.00990099	-1.2		-2.35567	-4.2501	-6.75125	63.0491	0.624248	10.3444
Simulation456	10	-1	-0.693147	-2	20	5	310	-3	0.231049	10	-1	5	0.00990099	-1.2		-2.35568	-4.27418	-6.89316	63.0491	0.624248	10.3444
Simulation457	10	-1	-0.693147	-2	20	5	320	-3	0.231049	10	-1	5	0.00990099	-1.2		-2.35568	-4.29567	-7.03057	63.0491	0.624248	10.3444
Simulation458	10	-1	-0.693147	-2	20	5	330	-3	0.231049	10	-1	5	0.00990099	-1.2		-2.35568	-4.31491	-7.16376	63.0491	0.624248	10.3444
Simulation459	10	-1	-0.693147	-2	20	5	340	-3	0.231049	10	-1	5	0.00990099	-1.2		-2.35568	-4.33217	-7.29296	63.0491	0.624248	10.3444
Simulation460	10	-1	-0.693147	-2	20	5	350	-3	0.231049	10	-1	5	0.00990099	-1.2		-2.35568	-4.34769	-7.41842	63.0491	0.624248	10.3444
Simulation461	10	-1	-0.693147	-2	20	5	360	-3	0.231049	10	-1	5	0.00990099	-1.2		-2.35568	-4.36167	-7.54035	63.0491	0.624248	10.3444
Simulation462	10	-1	-0.693147	-2	20	5	370	-3	0.231049	10	-1	5	0.00990099	-1.2		-2.35568	-4.3743	-7.65893	63.0491	0.624248	10.3444
Simulation463	10	-1	-0.693147	-2	20	5	380	-3	0.231049	10	-1	5	0.00990099	-1.2		-2.35568	-4.38572	-7.77436	63.0491	0.624249	10.3444
Simulation464	10	-1	-0.693147	-2	20	5	390	-3	0.231049	10	-1	5	0.00990099	-1.2		-2.35568	-4.39609	-7.88678	63.0491	0.624249	10.3444
Simulation465	10	-1	-0.693147	-2	20	5	400	-3	0.231049	10	-1	5	0.00990099	-1.2		-2.35568	-4.40551	-7.99636	63.0491	0.624249	10.3444
