# Supplementary material for: A stomatal safety-efficiency trade-off constrains responses to leaf dehydration
Source: Nat Commun. 2019 Jul 30;10:3398. doi: 10.1038/s41467-019-11006-1 (PMC6667445; doi:10.1038/s41467-019-11006-1)
Supplement: Supplementary file 12 — Source Data [file 41467_2019_11006_MOESM12_ESM.xlsx]

## Sheet: Figure2
Study	Species	gmax	ψgs50
This study	Acer negundo	409.449	0.210651
This study	Alnus rhombifolia	101.022	1.33283
This study	Betula occidentalis	140.92	1.79607
This study	Ceanothus spinosus	168.329	1.64267
This study	Cercis occidentalis	321.396	0.646471
This study	Cercocarpus betuloides	89.8528	2.21689
This study	Encelia californica	332.525	0.522202
This study	Encelia farinosa	265.925	1.58725
This study	Fraxinus dipetala	136.271	0.4262
This study	Malosma laurina	69.5679	1.56647
This study	Platanus racemosa	83.0496	1.65383
This study	Prunus ilicifolia	55.3228	1.57067
This study	Quercus agrifolia	95.2105	2.76597
This study	Quercus beberidifolia	218.988	1.00874
This study	Umbellaria californica	111.347	1.40737
Brodribb et al. 2003	Bursera simaruba	448.848	1.30943
Brodribb et al. 2003	Calycophyllum candidissimum	373.787	1.50081
Brodribb et al. 2003	Enterolobium cyclocarpum	343.797	1.79838
Brodribb et al. 2003	Hymenaea courbaril	360.649	2.4942
Brodribb et al. 2003	Quercus oleoides	407.959	2.70395
Brodribb et al. 2003	Rhedera trinervis	506.903	1.12764
Brodribb et al. 2003	Simarouba glauca	681.97	1.30883
Brodribb et al. 2003	Sweitenia macrophylla	258.221	1.93852
Ganthaler & Mayr 2015	Vaccinium myrtillus	112.243	1.64739
Ganthaler & Mayr 2015	Vaccinium vitis-idaea	165.99	1.50599
Gindaba et al. 2004	Cordia africana	133.593	1.01736
Gindaba et al. 2004	Croton macrostachyus	148.898	0.888737
Gindaba et al. 2004	Eucalyptus camaldulensis	160.081	0.969184
Gindaba et al. 2004	Eucalyptus globulus	205.406	0.667751
Gindaba et al. 2004	Millettia ferruginea	58.2263	2.03495
Guyot et al. 2012	Alberta magna	166.873	0.769682
Guyot et al. 2012	Hedera canariensis	130.044	1.19722
Guyot et al. 2012	Helianthus annuus	425.753	0.274186
Guyot et al. 2012	Raphiolepis indica	146.803	2.19978
Hao et al. 2010	Ficus auriculata	591.191	0.574834
Hao et al. 2010	Ficus benjamina	347.004	1.23519
Hao et al. 2010	Ficus concinna	146.691	2.02958
Hao et al. 2010	Ficus curtipes	267.479	1.10117
Hao et al. 2010	Ficus esquiroliana	638.594	0.83914
Hao et al. 2010	Ficus hispida	315.81	1.19729
Hao et al. 2010	Ficus racemosa	898.026	0.682748
Hao et al. 2010	Ficus religosa	268.052	1.53847
Hao et al. 2010	Ficus semicordata	1121.4	0.882534
Hao et al. 2010	Ficus tinctoria	322.678	1.5696
Li et al. 2015	Acer campestre	330.878	1.02289
Li et al. 2015	Acer pseudoplatanus	425.325	0.588359
Li et al. 2015	Carpinus betulus	260.532	1.18242
Li et al. 2015	Corylus avellana	123.216	1.25843
Li et al. 2015	Fraxinus excelsior	361.463	0.870912
Trueba et al. 2019; Pan et al., unpublished	Alberta magna	110.178	1.26258
Trueba et al. 2019; Pan et al., unpublished	Arabidopsis Col-0	321.42	0.379795
Trueba et al. 2019; Pan et al., unpublished	Bauhinia galpinii	126.197	1.97761
Trueba et al. 2019; Pan et al., unpublished	Camellia sasanqua	175.037	0.615787
Trueba et al. 2019; Pan et al., unpublished	Cercocarpus betuloides	131.143	2.71506
Trueba et al. 2019; Pan et al., unpublished	Comarostaphylis diversifolia	904.26	0.0400563
Trueba et al. 2019; Pan et al., unpublished	Hedera canariensis	229.112	0.858015
Trueba et al. 2019; Pan et al., unpublished	Helianthus annuus	251.369	0.493227
Trueba et al. 2019; Pan et al., unpublished	Heteromeles arbutifolia	497.21	1.44377
Trueba et al. 2019; Pan et al., unpublished	Lantana camara	343.938	0.772335
Trueba et al. 2019; Pan et al., unpublished	Magnolia grandiflora	118.546	0.513747
Trueba et al. 2019; Pan et al., unpublished	Malosma laurina	387.115	0.500406
Trueba et al. 2019; Pan et al., unpublished	Platanus racemosa	166.087	0.618252
Trueba et al. 2019; Pan et al., unpublished	Quercus agrifolia	540.56	0.0665735
Trueba et al. 2019; Pan et al., unpublished	Rhaphiolepis indica	191.129	2.30111
Trueba et al. 2019; Pan et al., unpublished	Salvia canariensis	280.627	1.18824
Tombesi et al. 2014	Vitis vinifera (M)	294.74	0.922991
Tombesi et al. 2014	Vitis vinifera (S)	194.736	1.01228
Cardoso	A. felix-femina (Frizelliae)	103.924	0.437951
Cardoso	A. felix-femina	293.589	0.191489

## Sheet: Figure3
	gmax	ψgs50	s	πo	LMA
Acer negundo	409.449	0.210651	221.21	1.66711	43.7395
Alnus rhombifolia	101.022	1.33283	483.133	1.62094	50.2281
Betula occidentalis	140.92	1.79607	405.901	1.77909	56.0985
Ceanothus spinosus	168.329	1.64267	573.887		90.5519
Cercis occidentalis	321.396	0.646471	177.059	2.27424	60.5098
Cercocarpus betuloides	89.8528	2.21689		2.7434	160.902
Encelia californica	332.525	0.522202	291.538		33.537
Encelia farinosa	265.925	1.58725		1.50044	60.357
Fraxinus dipetala	136.271	0.4262	421.204	1.98769	69.1958
Malosma laurina	69.5679	1.56647	632.951	2.61849	134.744
Platanus racemosa	83.0496	1.65383		2.00386	54.6571
Prunus ilicifolia	55.3228	1.57067	624.617	2.11518	128.319
Quercus agrifolia	95.2105	2.76597	522.554	2.9942	106.927
Quercus beberidifolia	218.988	1.00874	431.576	2.61377	126.409
Umbellaria californica	111.347	1.40737	857.358	2.39092	100.446

## Sheet: Figure4
Simulation	gmax	Ψgs50	Ψsoil	Ψstem	Ψleaf	A			Measured data	gmax	ψgs50
	mmol m-2 s-1	MPa	MPa	MPa	MPa	µmol m-2 s-1				mmol m-2 s-1	-MPa
Simulation1	100	-0.2	0	-0.0882199	-0.151796	9.8695
Simulation2	110	-0.2	0	-0.0937705	-0.161705	10.3158			Acer negundo	409.449	0.210651
Simulation3	120	-0.2	0	-0.0990178	-0.171115	10.7227			Alnus rhombifolia	101.022	1.33283
Simulation4	130	-0.2	0	-0.103994	-0.180077	11.0958			Betula occidentalis	140.92	1.79607
Simulation5	140	-0.2	0	-0.108726	-0.188633	11.4393			Ceanothus spinosus	168.329	1.64267
Simulation6	150	-0.2	0	-0.113237	-0.196823	11.757			Cercis occidentalis	321.396	0.646471
Simulation7	160	-0.2	0	-0.117548	-0.204677	12.0519			Cercocarpus betuloides	89.8528	2.21689
Simulation8	170	-0.2	0	-0.121675	-0.212224	12.3266			Encelia californica	332.525	0.522202
Simulation9	180	-0.2	0	-0.125634	-0.219489	12.5833			Encelia farinosa	265.925	1.58725
Simulation10	190	-0.2	0	-0.129438	-0.226493	12.8239			Fraxinus dipetala	136.271	0.4262
Simulation11	200	-0.2	0	-0.133099	-0.233256	13.05			Malosma laurina	69.5679	1.56647
Simulation12	210	-0.2	0	-0.136628	-0.239794	13.2629			Platanus racemosa	83.0496	1.65383
Simulation13	220	-0.2	0	-0.140034	-0.246123	13.464			Prunus ilicifolia	55.3228	1.57067
Simulation14	230	-0.2	0	-0.143324	-0.252257	13.6542			Quercus agrifolia	95.2105	2.76597
Simulation15	240	-0.2	0	-0.146508	-0.258208	13.8345			Quercus beberidifolia	218.988	1.00874
Simulation16	250	-0.2	0	-0.149591	-0.263988	14.0057			Umbellaria californica	111.347	1.40737
Simulation17	260	-0.2	0	-0.15258	-0.269605	14.1686
Simulation18	270	-0.2	0	-0.15548	-0.275071	14.3238
Simulation19	280	-0.2	0	-0.158296	-0.280393	14.4719
Simulation20	290	-0.2	0	-0.161034	-0.285579	14.6109
Simulation21	300	-0.2	0	-0.163698	-0.290636	14.712
Simulation22	310	-0.2	0	-0.16629	-0.295571	14.8077
Simulation23	320	-0.2	0	-0.168816	-0.30039	14.8985
Simulation24	330	-0.2	0	-0.171279	-0.305098	14.9847
Simulation25	340	-0.2	0	-0.173681	-0.309702	15.0667
Simulation26	350	-0.2	0	-0.176025	-0.314204	15.1448
Simulation27	360	-0.2	0	-0.178315	-0.318611	15.2193
Simulation28	370	-0.2	0	-0.180552	-0.322927	15.2904
Simulation29	380	-0.2	0	-0.182739	-0.327154	15.3584
Simulation30	390	-0.2	0	-0.184879	-0.331297	15.4235
Simulation31	400	-0.2	0	-0.186972	-0.33536	15.4859
Simulation32	100	-0.4	0	-0.107949	-0.187227	11.3837
Simulation33	110	-0.4	0	-0.11584	-0.201562	11.936
Simulation34	120	-0.4	0	-0.123392	-0.215372	12.4387
Simulation35	130	-0.4	0	-0.130633	-0.228697	12.8982
Simulation36	140	-0.4	0	-0.137587	-0.241574	13.32
Simulation37	150	-0.4	0	-0.144276	-0.254034	13.7084
Simulation38	160	-0.4	0	-0.150718	-0.266105	14.0675
Simulation39	170	-0.4	0	-0.156932	-0.277814	14.4005
Simulation40	180	-0.4	0	-0.162933	-0.289183	14.6833
Simulation41	190	-0.4	0	-0.168734	-0.300232	14.8955
Simulation42	200	-0.4	0	-0.174348	-0.310982	15.0891
Simulation43	210	-0.4	0	-0.179786	-0.321448	15.2663
Simulation44	220	-0.4	0	-0.185059	-0.331646	15.4289
Simulation45	230	-0.4	0	-0.190176	-0.341592	15.5788
Simulation46	240	-0.4	0	-0.195146	-0.351298	15.7172
Simulation47	250	-0.4	0	-0.199977	-0.360776	15.8454
Simulation48	260	-0.4	0	-0.204676	-0.370038	15.9645
Simulation49	270	-0.4	0	-0.209251	-0.379094	16.0754
Simulation50	280	-0.4	0	-0.213706	-0.387954	16.179
Simulation51	290	-0.4	0	-0.218049	-0.396626	16.2758
Simulation52	300	-0.4	0	-0.222284	-0.40512	16.3667
Simulation53	310	-0.4	0	-0.226417	-0.413442	16.452
Simulation54	320	-0.4	0	-0.230452	-0.4216	16.5323
Simulation55	330	-0.4	0	-0.234393	-0.4296	16.608
Simulation56	340	-0.4	0	-0.238245	-0.43745	16.6795
Simulation57	350	-0.4	0	-0.242011	-0.445155	16.7471
Simulation58	360	-0.4	0	-0.245696	-0.452721	16.8112
Simulation59	370	-0.4	0	-0.249301	-0.460153	16.8721
Simulation60	380	-0.4	0	-0.252831	-0.467456	16.9298
Simulation61	390	-0.4	0	-0.256289	-0.474635	16.9848
Simulation62	400	-0.4	0	-0.259677	-0.481694	17.0372
Simulation63	100	-0.6	0	-0.117821	-0.205176	12.0703
Simulation64	110	-0.6	0	-0.127095	-0.222176	12.6764
Simulation65	120	-0.6	0	-0.136039	-0.238702	13.2277
Simulation66	130	-0.6	0	-0.144676	-0.254783	13.7312
Simulation67	140	-0.6	0	-0.153025	-0.270444	14.1926
Simulation68	150	-0.6	0	-0.161103	-0.28571	14.6136
Simulation69	160	-0.6	0	-0.168927	-0.300602	14.9024
Simulation70	170	-0.6	0	-0.176511	-0.315139	15.1608
Simulation71	180	-0.6	0	-0.183868	-0.32934	15.393
Simulation72	190	-0.6	0	-0.191012	-0.343221	15.6025
Simulation73	200	-0.6	0	-0.197952	-0.356798	15.7924
Simulation74	210	-0.6	0	-0.2047	-0.370085	15.9651
Simulation75	220	-0.6	0	-0.211265	-0.383095	16.1228
Simulation76	230	-0.6	0	-0.217657	-0.395842	16.2673
Simulation77	240	-0.6	0	-0.223883	-0.408335	16.4
Simulation78	250	-0.6	0	-0.229952	-0.420587	16.5225
Simulation79	260	-0.6	0	-0.23587	-0.432607	16.6357
Simulation80	270	-0.6	0	-0.241645	-0.444404	16.7406
Simulation81	280	-0.6	0	-0.247282	-0.455987	16.8382
Simulation82	290	-0.6	0	-0.252788	-0.467366	16.9291
Simulation83	300	-0.6	0	-0.258167	-0.478546	17.0141
Simulation84	310	-0.6	0	-0.263426	-0.489536	17.0936
Simulation85	320	-0.6	0	-0.26857	-0.500343	17.1681
Simulation86	330	-0.6	0	-0.273601	-0.510973	17.2382
Simulation87	340	-0.6	0	-0.278526	-0.521433	17.3042
Simulation88	350	-0.6	0	-0.283348	-0.531727	17.3664
Simulation89	360	-0.6	0	-0.288071	-0.541863	17.4252
Simulation90	370	-0.6	0	-0.292699	-0.551844	17.4809
Simulation91	380	-0.6	0	-0.297234	-0.561677	17.5336
Simulation92	390	-0.6	0	-0.301681	-0.571365	17.5837
Simulation93	400	-0.6	0	-0.306043	-0.580913	17.6312
Simulation94	100	-0.8	0	-0.123835	-0.216184	12.4675
Simulation95	110	-0.8	0	-0.134032	-0.234981	13.1067
Simulation96	120	-0.8	0	-0.14392	-0.25337	13.6882
Simulation97	130	-0.8	0	-0.153516	-0.271369	14.219
Simulation98	140	-0.8	0	-0.162836	-0.288998	14.6796
Simulation99	150	-0.8	0	-0.171892	-0.306273	15.0058
Simulation100	160	-0.8	0	-0.180698	-0.323209	15.295
Simulation101	170	-0.8	0	-0.189267	-0.339822	15.5527
Simulation102	180	-0.8	0	-0.197609	-0.356125	15.7833
Simulation103	190	-0.8	0	-0.205735	-0.37213	15.9906
Simulation104	200	-0.8	0	-0.213654	-0.387849	16.1778
Simulation105	210	-0.8	0	-0.221376	-0.403295	16.3475
Simulation106	220	-0.8	0	-0.228909	-0.418476	16.5019
Simulation107	230	-0.8	0	-0.236261	-0.433403	16.6429
Simulation108	240	-0.8	0	-0.24344	-0.448085	16.7722
Simulation109	250	-0.8	0	-0.250452	-0.462531	16.8911
Simulation110	260	-0.8	0	-0.257305	-0.476749	17.0007
Simulation111	270	-0.8	0	-0.264004	-0.490748	17.1021
Simulation112	280	-0.8	0	-0.270556	-0.504534	17.1961
Simulation113	290	-0.8	0	-0.276966	-0.518114	17.2836
Simulation114	300	-0.8	0	-0.28324	-0.531495	17.3651
Simulation115	310	-0.8	0	-0.289382	-0.544684	17.4412
Simulation116	320	-0.8	0	-0.295397	-0.557687	17.5125
Simulation117	330	-0.8	0	-0.301289	-0.570508	17.5793
Simulation118	340	-0.8	0	-0.307064	-0.583155	17.6421
Simulation119	350	-0.8	0	-0.312724	-0.595631	17.7013
Simulation120	360	-0.8	0	-0.318274	-0.607942	17.7571
Simulation121	370	-0.8	0	-0.323717	-0.620092	17.8098
Simulation122	380	-0.8	0	-0.329057	-0.632087	17.8597
Simulation123	390	-0.8	0	-0.334298	-0.643929	17.9069
Simulation124	400	-0.8	0	-0.339442	-0.655625	17.9518
Simulation125	100	-1	0	-0.127902	-0.223663	12.7275
Simulation126	110	-1	0	-0.138762	-0.243758	13.3894
Simulation127	120	-1	0	-0.149335	-0.263508	13.9916
Simulation128	130	-1	0	-0.159634	-0.282926	14.5414
Simulation129	140	-1	0	-0.169672	-0.302025	14.9287
Simulation130	150	-1	0	-0.179458	-0.320816	15.2559
Simulation131	160	-1	0	-0.189005	-0.339312	15.5451
Simulation132	170	-1	0	-0.19832	-0.357521	15.8021
Simulation133	180	-1	0	-0.207415	-0.375455	16.0315
Simulation134	190	-1	0	-0.216297	-0.393122	16.2372
Simulation135	200	-1	0	-0.224974	-0.410532	16.4225
Simulation136	210	-1	0	-0.233455	-0.427693	16.5902
Simulation137	220	-1	0	-0.241746	-0.444612	16.7424
Simulation138	230	-1	0	-0.249856	-0.461298	16.8812
Simulation139	240	-1	0	-0.257789	-0.477758	17.0082
Simulation140	250	-1	0	-0.265553	-0.493997	17.1248
Simulation141	260	-1	0	-0.273153	-0.510024	17.2321
Simulation142	270	-1	0	-0.280595	-0.525844	17.3312
Simulation143	280	-1	0	-0.287885	-0.541463	17.423
Simulation144	290	-1	0	-0.295027	-0.556886	17.5082
Simulation145	300	-1	0	-0.302027	-0.57212	17.5875
Simulation146	310	-1	0	-0.308889	-0.587168	17.6615
Simulation147	320	-1	0	-0.315616	-0.602037	17.7306
Simulation148	330	-1	0	-0.322215	-0.616731	17.7955
Simulation149	340	-1	0	-0.328688	-0.631255	17.8563
Simulation150	350	-1	0	-0.33504	-0.645612	17.9135
Simulation151	360	-1	0	-0.341273	-0.659807	17.9674
Simulation152	370	-1	0	-0.347393	-0.673844	18.0183
Simulation153	380	-1	0	-0.353401	-0.687727	18.0663
Simulation154	390	-1	0	-0.359302	-0.70146	18.1118
Simulation155	400	-1	0	-0.365098	-0.715045	18.155
Simulation156	100	-1.2	0	-0.130844	-0.229087	12.9113
Simulation157	110	-1.2	0	-0.142203	-0.250165	13.5898
Simulation158	120	-1.2	0	-0.153297	-0.270955	14.2072
Simulation159	130	-1.2	0	-0.164135	-0.291467	14.7283
Simulation160	140	-1.2	0	-0.174726	-0.311709	15.1018
Simulation161	150	-1.2	0	-0.18508	-0.331688	15.4296
Simulation162	160	-1.2	0	-0.195205	-0.351414	15.7188
Simulation163	170	-1.2	0	-0.205109	-0.370894	15.9752
Simulation164	180	-1.2	0	-0.2148	-0.390134	16.2037
Simulation165	190	-1.2	0	-0.224284	-0.409142	16.4083
Simulation166	200	-1.2	0	-0.233569	-0.427924	16.5924
Simulation167	210	-1.2	0	-0.24266	-0.446486	16.7586
Simulation168	220	-1.2	0	-0.251565	-0.464834	16.9093
Simulation169	230	-1.2	0	-0.26029	-0.482974	17.0466
Simulation170	240	-1.2	0	-0.268839	-0.500911	17.172
Simulation171	250	-1.2	0	-0.277219	-0.518651	17.2869
Simulation172	260	-1.2	0	-0.285434	-0.536197	17.3927
Simulation173	270	-1.2	0	-0.29349	-0.553556	17.4902
Simulation174	280	-1.2	0	-0.301391	-0.570731	17.5804
Simulation175	290	-1.2	0	-0.309142	-0.587728	17.6641
Simulation176	300	-1.2	0	-0.316748	-0.604549	17.742
Simulation177	310	-1.2	0	-0.324212	-0.6212	17.8145
Simulation178	320	-1.2	0	-0.331538	-0.637684	17.8823
Simulation179	330	-1.2	0	-0.338731	-0.654005	17.9457
Simulation180	340	-1.2	0	-0.345794	-0.670166	18.0052
Simulation181	350	-1.2	0	-0.35273	-0.686171	18.0611
Simulation182	360	-1.2	0	-0.359543	-0.702023	18.1137
Simulation183	370	-1.2	0	-0.366237	-0.717727	18.1633
Simulation184	380	-1.2	0	-0.372815	-0.733283	18.2101
Simulation185	390	-1.2	0	-0.379279	-0.748697	18.2544
Simulation186	400	-1.2	0	-0.385633	-0.76397	18.2964
Simulation187	100	-1.4	0	-0.133072	-0.233205	13.0483
Simulation188	110	-1.4	0	-0.144822	-0.255055	13.7394
Simulation189	120	-1.4	0	-0.156325	-0.276667	14.3685
Simulation190	130	-1.4	0	-0.167589	-0.298048	14.8547
Simulation191	140	-1.4	0	-0.178622	-0.319204	15.2292
Simulation192	150	-1.4	0	-0.189431	-0.340142	15.5574
Simulation193	160	-1.4	0	-0.200022	-0.360865	15.8466
Simulation194	170	-1.4	0	-0.210402	-0.38138	16.1026
Simulation195	180	-1.4	0	-0.220577	-0.401692	16.3305
Simulation196	190	-1.4	0	-0.230554	-0.421806	16.5343
Simulation197	200	-1.4	0	-0.240337	-0.441726	16.7173
Simulation198	210	-1.4	0	-0.249932	-0.461457	16.8825
Simulation199	220	-1.4	0	-0.259345	-0.481003	17.0322
Simulation200	230	-1.4	0	-0.268581	-0.500368	17.1683
Simulation201	240	-1.4	0	-0.277644	-0.519556	17.2926
Simulation202	250	-1.4	0	-0.28654	-0.538571	17.4064
Simulation203	260	-1.4	0	-0.295272	-0.557416	17.511
Simulation204	270	-1.4	0	-0.303845	-0.576096	17.6074
Simulation205	280	-1.4	0	-0.312264	-0.594614	17.6966
Simulation206	290	-1.4	0	-0.320531	-0.612972	17.7792
Simulation207	300	-1.4	0	-0.328652	-0.631174	17.856
Simulation208	310	-1.4	0	-0.33663	-0.649223	17.9275
Simulation209	320	-1.4	0	-0.344468	-0.667123	17.9942
Simulation210	330	-1.4	0	-0.35217	-0.684875	18.0566
Simulation211	340	-1.4	0	-0.35974	-0.702483	18.1152
Simulation212	350	-1.4	0	-0.36718	-0.719949	18.1701
Simulation213	360	-1.4	0	-0.374494	-0.737276	18.2218
Simulation214	370	-1.4	0	-0.381685	-0.754467	18.2705
Simulation215	380	-1.4	0	-0.388756	-0.771523	18.3165
Simulation216	390	-1.4	0	-0.395709	-0.788447	18.36
Simulation217	400	-1.4	0	-0.402548	-0.805242	18.4011
Simulation218	100	-1.6	0	-0.13482	-0.236441	13.1544
Simulation219	110	-1.6	0	-0.146884	-0.258912	13.8555
Simulation220	120	-1.6	0	-0.158718	-0.28119	14.4939
Simulation221	130	-1.6	0	-0.170328	-0.30328	14.9517
Simulation222	140	-1.6	0	-0.181721	-0.325185	15.327
Simulation223	150	-1.6	0	-0.192902	-0.346911	15.6555
Simulation224	160	-1.6	0	-0.203877	-0.36846	15.9446
Simulation225	170	-1.6	0	-0.214651	-0.389837	16.2004
Simulation226	180	-1.6	0	-0.225228	-0.411045	16.4278
Simulation227	190	-1.6	0	-0.235615	-0.432087	16.6309
Simulation228	200	-1.6	0	-0.245815	-0.452968	16.8133
Simulation229	210	-1.6	0	-0.255834	-0.473689	16.9777
Simulation230	220	-1.6	0	-0.265675	-0.494255	17.1266
Simulation231	230	-1.6	0	-0.275344	-0.514668	17.2618
Simulation232	240	-1.6	0	-0.284843	-0.53493	17.3853
Simulation233	250	-1.6	0	-0.294178	-0.555045	17.4983
Simulation234	260	-1.6	0	-0.303352	-0.575016	17.602
Simulation235	270	-1.6	0	-0.312368	-0.594844	17.6976
Simulation236	280	-1.6	0	-0.321231	-0.614533	17.786
Simulation237	290	-1.6	0	-0.329943	-0.634084	17.8678
Simulation238	300	-1.6	0	-0.338509	-0.6535	17.9438
Simulation239	310	-1.6	0	-0.346932	-0.672784	18.0145
Simulation240	320	-1.6	0	-0.355215	-0.691937	18.0805
Simulation241	330	-1.6	0	-0.36336	-0.710961	18.1422
Simulation242	340	-1.6	0	-0.371372	-0.729859	18.2
Simulation243	350	-1.6	0	-0.379252	-0.748633	18.2543
Simulation244	360	-1.6	0	-0.387004	-0.767284	18.3053
Simulation245	370	-1.6	0	-0.394631	-0.785814	18.3533
Simulation246	380	-1.6	0	-0.402135	-0.804225	18.3987
Simulation247	390	-1.6	0	-0.409519	-0.822519	18.4415
Simulation248	400	-1.6	0	-0.416785	-0.840697	18.482
Simulation249	100	-1.8	0	-0.136228	-0.239052	13.239
Simulation250	110	-1.8	0	-0.148549	-0.262034	13.9482
Simulation251	120	-1.8	0	-0.160656	-0.284863	14.5941
Simulation252	130	-1.8	0	-0.172554	-0.307541	15.0285
Simulation253	140	-1.8	0	-0.184246	-0.330072	15.4044
Simulation254	150	-1.8	0	-0.195739	-0.352458	15.7332
Simulation255	160	-1.8	0	-0.207035	-0.374703	16.0223
Simulation256	170	-1.8	0	-0.21814	-0.396808	16.2778
Simulation257	180	-1.8	0	-0.229057	-0.418777	16.5048
Simulation258	190	-1.8	0	-0.239792	-0.440611	16.7075
Simulation259	200	-1.8	0	-0.250347	-0.462313	16.8893
Simulation260	210	-1.8	0	-0.260726	-0.483886	17.0532
Simulation261	220	-1.8	0	-0.270934	-0.505331	17.2014
Simulation262	230	-1.8	0	-0.280974	-0.526651	17.3361
Simulation263	240	-1.8	0	-0.290848	-0.547847	17.4589
Simulation264	250	-1.8	0	-0.300562	-0.568922	17.5712
Simulation265	260	-1.8	0	-0.310118	-0.589877	17.6744
Simulation266	270	-1.8	0	-0.319519	-0.610714	17.7693
Simulation267	280	-1.8	0	-0.328768	-0.631435	17.857
Simulation268	290	-1.8	0	-0.337869	-0.652042	17.9382
Simulation269	300	-1.8	0	-0.346824	-0.672535	18.0136
Simulation270	310	-1.8	0	-0.355637	-0.692918	18.0838
Simulation271	320	-1.8	0	-0.36431	-0.713191	18.1492
Simulation272	330	-1.8	0	-0.372845	-0.733355	18.2103
Simulation273	340	-1.8	0	-0.381246	-0.753413	18.2676
Simulation274	350	-1.8	0	-0.389516	-0.773365	18.3213
Simulation275	360	-1.8	0	-0.397656	-0.793213	18.3718
Simulation276	370	-1.8	0	-0.405669	-0.812958	18.4194
Simulation277	380	-1.8	0	-0.413558	-0.832601	18.4642
Simulation278	390	-1.8	0	-0.421325	-0.852144	18.5065
Simulation279	400	-1.8	0	-0.428972	-0.871588	18.5466
Simulation280	100	-2	0	-0.137387	-0.241203	13.3081
Simulation281	110	-2	0	-0.149924	-0.264613	14.024
Simulation282	120	-2	0	-0.16226	-0.287905	14.6578
Simulation283	130	-2	0	-0.174399	-0.31108	15.0908
Simulation284	140	-2	0	-0.186345	-0.334141	15.4673
Simulation285	150	-2	0	-0.198101	-0.35709	15.7963
Simulation286	160	-2	0	-0.209671	-0.379928	16.0854
Simulation287	170	-2	0	-0.221058	-0.402657	16.3407
Simulation288	180	-2	0	-0.232267	-0.42528	16.5675
Simulation289	190	-2	0	-0.2433	-0.447797	16.7698
Simulation290	200	-2	0	-0.25416	-0.470212	16.9512
Simulation291	210	-2	0	-0.264851	-0.492524	17.1145
Simulation292	220	-2	0	-0.275376	-0.514736	17.2623
Simulation293	230	-2	0	-0.285738	-0.536849	17.3965
Simulation294	240	-2	0	-0.29594	-0.558865	17.5187
Simulation295	250	-2	0	-0.305984	-0.580785	17.6306
Simulation296	260	-2	0	-0.315874	-0.60261	17.7332
Simulation297	270	-2	0	-0.325613	-0.624341	17.8277
Simulation298	280	-2	0	-0.335202	-0.64598	17.9149
Simulation299	290	-2	0	-0.344645	-0.667527	17.9957
Simulation300	300	-2	0	-0.353943	-0.688985	18.0706
Simulation301	310	-2	0	-0.363101	-0.710353	18.1403
Simulation302	320	-2	0	-0.37212	-0.731633	18.2053
Simulation303	330	-2	0	-0.381002	-0.752826	18.266
Simulation304	340	-2	0	-0.38975	-0.773933	18.3228
Simulation305	350	-2	0	-0.398366	-0.794954	18.3761
Simulation306	360	-2	0	-0.406852	-0.815892	18.4262
Simulation307	370	-2	0	-0.415212	-0.836745	18.4734
Simulation308	380	-2	0	-0.423445	-0.857516	18.5178
Simulation309	390	-2	0	-0.431556	-0.878205	18.5598
Simulation310	400	-2	0	-0.439546	-0.898812	18.5995
Simulation311	100	-2.2	0	-0.138358	-0.243006	13.3656
Simulation312	110	-2.2	0	-0.151078	-0.266781	14.0871
Simulation313	120	-2.2	0	-0.163609	-0.290468	14.7087
Simulation314	130	-2.2	0	-0.175954	-0.314068	15.1425
Simulation315	140	-2.2	0	-0.188116	-0.337584	15.5194
Simulation316	150	-2.2	0	-0.200099	-0.361016	15.8486
Simulation317	160	-2.2	0	-0.211905	-0.384367	16.1376
Simulation318	170	-2.2	0	-0.223536	-0.407637	16.3928
Simulation319	180	-2.2	0	-0.234997	-0.430829	16.6193
Simulation320	190	-2.2	0	-0.246289	-0.453942	16.8214
Simulation321	200	-2.2	0	-0.257415	-0.476979	17.0024
Simulation322	210	-2.2	0	-0.268378	-0.499941	17.1654
Simulation323	220	-2.2	0	-0.279181	-0.522828	17.3128
Simulation324	230	-2.2	0	-0.289826	-0.545641	17.4466
Simulation325	240	-2.2	0	-0.300315	-0.568383	17.5685
Simulation326	250	-2.2	0	-0.310651	-0.591052	17.6799
Simulation327	260	-2.2	0	-0.320836	-0.613652	17.7822
Simulation328	270	-2.2	0	-0.330873	-0.636181	17.8762
Simulation329	280	-2.2	0	-0.340763	-0.658642	17.9631
Simulation330	290	-2.2	0	-0.35051	-0.681034	18.0434
Simulation331	300	-2.2	0	-0.360115	-0.703359	18.118
Simulation332	310	-2.2	0	-0.36958	-0.725617	18.1873
Simulation333	320	-2.2	0	-0.378908	-0.747809	18.2519
Simulation334	330	-2.2	0	-0.388101	-0.769936	18.3123
Simulation335	340	-2.2	0	-0.39716	-0.791997	18.3688
Simulation336	350	-2.2	0	-0.406087	-0.813995	18.4218
Simulation337	360	-2.2	0	-0.414886	-0.835928	18.4716
Simulation338	370	-2.2	0	-0.423557	-0.857798	18.5184
Simulation339	380	-2.2	0	-0.432102	-0.879605	18.5625
Simulation340	390	-2.2	0	-0.440523	-0.90135	18.6042
Simulation341	400	-2.2	0	-0.448823	-0.923032	18.6436
Simulation342	100	-2.4	0	-0.139183	-0.24454	13.4141
Simulation343	110	-2.4	0	-0.15206	-0.268628	14.1405
Simulation344	120	-2.4	0	-0.164759	-0.292656	14.7515
Simulation345	130	-2.4	0	-0.177283	-0.316624	15.186
Simulation346	140	-2.4	0	-0.189633	-0.340535	15.5632
Simulation347	150	-2.4	0	-0.201812	-0.364388	15.8926
Simulation348	160	-2.4	0	-0.213823	-0.388187	16.1816
Simulation349	170	-2.4	0	-0.225668	-0.411931	16.4367
Simulation350	180	-2.4	0	-0.237349	-0.435621	16.6631
Simulation351	190	-2.4	0	-0.248868	-0.459259	16.8648
Simulation352	200	-2.4	0	-0.260228	-0.482845	17.0456
Simulation353	210	-2.4	0	-0.271431	-0.506381	17.2083
Simulation354	220	-2.4	0	-0.282479	-0.529867	17.3554
Simulation355	230	-2.4	0	-0.293373	-0.553303	17.4888
Simulation356	240	-2.4	0	-0.304117	-0.576692	17.6104
Simulation357	250	-2.4	0	-0.314712	-0.600032	17.7215
Simulation358	260	-2.4	0	-0.32516	-0.623325	17.8235
Simulation359	270	-2.4	0	-0.335463	-0.646572	17.9172
Simulation360	280	-2.4	0	-0.345623	-0.669773	18.0038
Simulation361	290	-2.4	0	-0.355641	-0.692929	18.0838
Simulation362	300	-2.4	0	-0.365521	-0.716039	18.1581
Simulation363	310	-2.4	0	-0.375263	-0.739105	18.2271
Simulation364	320	-2.4	0	-0.384869	-0.762127	18.2914
Simulation365	330	-2.4	0	-0.394341	-0.785106	18.3515
Simulation366	340	-2.4	0	-0.403681	-0.80804	18.4078
Simulation367	350	-2.4	0	-0.412891	-0.830932	18.4605
Simulation368	360	-2.4	0	-0.421972	-0.853781	18.51
Simulation369	370	-2.4	0	-0.430925	-0.876587	18.5566
Simulation370	380	-2.4	0	-0.439754	-0.899351	18.6005
Simulation371	390	-2.4	0	-0.448458	-0.922073	18.6419
Simulation372	400	-2.4	0	-0.45704	-0.944753	18.681
Simulation373	100	-2.6	0	-0.139893	-0.245861	13.4557
Simulation374	110	-2.6	0	-0.152907	-0.270222	14.1863
Simulation375	120	-2.6	0	-0.165752	-0.294546	14.7881
Simulation376	130	-2.6	0	-0.178431	-0.318836	15.2231
Simulation377	140	-2.6	0	-0.190946	-0.343092	15.6006
Simulation378	150	-2.6	0	-0.203297	-0.367316	15.9301
Simulation379	160	-2.6	0	-0.215489	-0.391509	16.2192
Simulation380	170	-2.6	0	-0.227521	-0.41567	16.4742
Simulation381	180	-2.6	0	-0.239396	-0.439802	16.7004
Simulation382	190	-2.6	0	-0.251117	-0.463905	16.902
Simulation383	200	-2.6	0	-0.262684	-0.48798	17.0825
Simulation384	210	-2.6	0	-0.274099	-0.512028	17.245
Simulation385	220	-2.6	0	-0.285365	-0.536048	17.3918
Simulation386	230	-2.6	0	-0.296482	-0.560043	17.525
Simulation387	240	-2.6	0	-0.307454	-0.584012	17.6463
Simulation388	250	-2.6	0	-0.31828	-0.607956	17.7572
Simulation389	260	-2.6	0	-0.328964	-0.631875	17.8588
Simulation390	270	-2.6	0	-0.339506	-0.655771	17.9523
Simulation391	280	-2.6	0	-0.349908	-0.679643	18.0386
Simulation392	290	-2.6	0	-0.360172	-0.703491	18.1184
Simulation393	300	-2.6	0	-0.370299	-0.727317	18.1924
Simulation394	310	-2.6	0	-0.38029	-0.75112	18.2612
Simulation395	320	-2.6	0	-0.390149	-0.774901	18.3253
Simulation396	330	-2.6	0	-0.399875	-0.79866	18.3852
Simulation397	340	-2.6	0	-0.40947	-0.822396	18.4412
Simulation398	350	-2.6	0	-0.418936	-0.846111	18.4937
Simulation399	360	-2.6	0	-0.428274	-0.869805	18.543
Simulation400	370	-2.6	0	-0.437486	-0.893477	18.5894
Simulation401	380	-2.6	0	-0.446573	-0.917128	18.6331
Simulation402	390	-2.6	0	-0.455536	-0.940757	18.6743
Simulation403	400	-2.6	0	-0.464377	-0.964365	18.7132
Simulation404	100	-2.8	0	-0.14051	-0.247011	13.4918
Simulation405	110	-2.8	0	-0.153644	-0.27161	14.2259
Simulation406	120	-2.8	0	-0.166618	-0.296196	14.8196
Simulation407	130	-2.8	0	-0.179434	-0.320769	15.2551
Simulation408	140	-2.8	0	-0.192093	-0.345331	15.633
Simulation409	150	-2.8	0	-0.204598	-0.369883	15.9626
Simulation410	160	-2.8	0	-0.216948	-0.394425	16.2517
Simulation411	170	-2.8	0	-0.229147	-0.418958	16.5066
Simulation412	180	-2.8	0	-0.241195	-0.443484	16.7327
Simulation413	190	-2.8	0	-0.253095	-0.468002	16.9341
Simulation414	200	-2.8	0	-0.264846	-0.492514	17.1145
Simulation415	210	-2.8	0	-0.276452	-0.517021	17.2767
Simulation416	220	-2.8	0	-0.287913	-0.541522	17.4233
Simulation417	230	-2.8	0	-0.299231	-0.566019	17.5563
Simulation418	240	-2.8	0	-0.310406	-0.590513	17.6774
Simulation419	250	-2.8	0	-0.321441	-0.615003	17.788
Simulation420	260	-2.8	0	-0.332337	-0.63949	17.8894
Simulation421	270	-2.8	0	-0.343095	-0.663975	17.9827
Simulation422	280	-2.8	0	-0.353716	-0.688457	18.0688
Simulation423	290	-2.8	0	-0.364202	-0.712938	18.1484
Simulation424	300	-2.8	0	-0.374554	-0.737418	18.2222
Simulation425	310	-2.8	0	-0.384773	-0.761896	18.2908
Simulation426	320	-2.8	0	-0.394861	-0.786374	18.3547
Simulation427	330	-2.8	0	-0.404818	-0.810851	18.4144
Simulation428	340	-2.8	0	-0.414646	-0.835327	18.4702
Simulation429	350	-2.8	0	-0.424347	-0.859803	18.5226
Simulation430	360	-2.8	0	-0.43392	-0.884279	18.5717
Simulation431	370	-2.8	0	-0.443369	-0.908754	18.6179
Simulation432	380	-2.8	0	-0.452693	-0.933229	18.6614
Simulation433	390	-2.8	0	-0.461894	-0.957704	18.7025
Simulation434	400	-2.8	0	-0.470973	-0.982179	18.7413
Simulation435	100	-3	0	-0.141052	-0.24802	13.5233
Simulation436	110	-3	0	-0.154292	-0.272831	14.2606
Simulation437	120	-3	0	-0.16738	-0.297648	14.8471
Simulation438	130	-3	0	-0.180317	-0.322473	15.2831
Simulation439	140	-3	0	-0.193105	-0.347307	15.6612
Simulation440	150	-3	0	-0.205745	-0.372151	15.9909
Simulation441	160	-3	0	-0.218239	-0.397006	16.28
Simulation442	170	-3	0	-0.230586	-0.421872	16.5349
Simulation443	180	-3	0	-0.242789	-0.44675	16.7608
Simulation444	190	-3	0	-0.254849	-0.471642	16.9621
Simulation445	200	-3	0	-0.266766	-0.496548	17.1423
Simulation446	210	-3	0	-0.278543	-0.521468	17.3044
Simulation447	220	-3	0	-0.29018	-0.546405	17.4508
Simulation448	230	-3	0	-0.301678	-0.571357	17.5836
Simulation449	240	-3	0	-0.313038	-0.596326	17.7045
Simulation450	250	-3	0	-0.324262	-0.621312	17.815
Simulation451	260	-3	0	-0.33535	-0.646317	17.9162
Simulation452	270	-3	0	-0.346304	-0.671339	18.0094
Simulation453	280	-3	0	-0.357125	-0.696381	18.0952
Simulation454	290	-3	0	-0.367813	-0.721441	18.1747
Simulation455	300	-3	0	-0.37837	-0.746521	18.2483
Simulation456	310	-3	0	-0.388796	-0.771621	18.3168
Simulation457	320	-3	0	-0.399094	-0.796741	18.3805
Simulation458	330	-3	0	-0.409263	-0.821882	18.44
Simulation459	340	-3	0	-0.419305	-0.847042	18.4957
Simulation460	350	-3	0	-0.429221	-0.872224	18.5479
Simulation461	360	-3	0	-0.439011	-0.897426	18.5968
Simulation462	370	-3	0	-0.448677	-0.922649	18.6429
Simulation463	380	-3	0	-0.45822	-0.947893	18.6863
Simulation464	390	-3	0	-0.467641	-0.973158	18.7272
Simulation465	400	-3	0	-0.47694	-0.998443	18.7659
Simulation1	100	-0.2	-1.2	-1.20638	-1.20983	0.330366
Simulation2	110	-0.2	-1.2	-1.207	-1.21079	0.361952
Simulation3	120	-0.2	-1.2	-1.20762	-1.21174	0.393288
Simulation4	130	-0.2	-1.2	-1.20823	-1.21269	0.424378
Simulation5	140	-0.2	-1.2	-1.20884	-1.21363	0.455226
Simulation6	150	-0.2	-1.2	-1.20945	-1.21457	0.485834
Simulation7	160	-0.2	-1.2	-1.21006	-1.2155	0.516207
Simulation8	170	-0.2	-1.2	-1.21066	-1.21643	0.546346
Simulation9	180	-0.2	-1.2	-1.21127	-1.21735	0.576256
Simulation10	190	-0.2	-1.2	-1.21186	-1.21827	0.605938
Simulation11	200	-0.2	-1.2	-1.21246	-1.21918	0.635397
Simulation12	210	-0.2	-1.2	-1.21305	-1.22009	0.664635
Simulation13	220	-0.2	-1.2	-1.21364	-1.221	0.693655
Simulation14	230	-0.2	-1.2	-1.21423	-1.2219	0.722459
Simulation15	240	-0.2	-1.2	-1.21481	-1.2228	0.751051
Simulation16	250	-0.2	-1.2	-1.2154	-1.22369	0.779433
Simulation17	260	-0.2	-1.2	-1.21598	-1.22458	0.807608
Simulation18	270	-0.2	-1.2	-1.21655	-1.22547	0.835579
Simulation19	280	-0.2	-1.2	-1.21713	-1.22635	0.863347
Simulation20	290	-0.2	-1.2	-1.2177	-1.22723	0.890916
Simulation21	300	-0.2	-1.2	-1.21827	-1.2281	0.918287
Simulation22	310	-0.2	-1.2	-1.21884	-1.22897	0.945465
Simulation23	320	-0.2	-1.2	-1.2194	-1.22984	0.972449
Simulation24	330	-0.2	-1.2	-1.21997	-1.2307	0.999244
Simulation25	340	-0.2	-1.2	-1.22053	-1.23156	1.02585
Simulation26	350	-0.2	-1.2	-1.22109	-1.23241	1.05227
Simulation27	360	-0.2	-1.2	-1.22164	-1.23326	1.07851
Simulation28	370	-0.2	-1.2	-1.2222	-1.23411	1.10457
Simulation29	380	-0.2	-1.2	-1.22275	-1.23495	1.13045
Simulation30	390	-0.2	-1.2	-1.2233	-1.23579	1.15615
Simulation31	400	-0.2	-1.2	-1.22384	-1.23663	1.18168
Simulation32	100	-0.4	-1.2	-1.24932	-1.27537	2.2944
Simulation33	110	-0.4	-1.2	-1.25397	-1.28239	2.48209
Simulation34	120	-0.4	-1.2	-1.25857	-1.28933	2.6636
Simulation35	130	-0.4	-1.2	-1.26312	-1.29619	2.83922
Simulation36	140	-0.4	-1.2	-1.26764	-1.30297	3.00922
Simulation37	150	-0.4	-1.2	-1.27211	-1.30967	3.17385
Simulation38	160	-0.4	-1.2	-1.27655	-1.31631	3.33334
Simulation39	170	-0.4	-1.2	-1.28095	-1.32287	3.48791
Simulation40	180	-0.4	-1.2	-1.28531	-1.32937	3.63778
Simulation41	190	-0.4	-1.2	-1.28963	-1.33579	3.78314
Simulation42	200	-0.4	-1.2	-1.29392	-1.34216	3.92419
Simulation43	210	-0.4	-1.2	-1.29818	-1.34846	4.06108
Simulation44	220	-0.4	-1.2	-1.3024	-1.3547	4.194
Simulation45	230	-0.4	-1.2	-1.30659	-1.36088	4.3231
Simulation46	240	-0.4	-1.2	-1.31075	-1.367	4.44852
Simulation47	250	-0.4	-1.2	-1.31488	-1.37307	4.57042
Simulation48	260	-0.4	-1.2	-1.31898	-1.37908	4.68893
Simulation49	270	-0.4	-1.2	-1.32305	-1.38503	4.80417
Simulation50	280	-0.4	-1.2	-1.32709	-1.39094	4.91626
Simulation51	290	-0.4	-1.2	-1.33111	-1.39679	5.02533
Simulation52	300	-0.4	-1.2	-1.3351	-1.40259	5.13147
Simulation53	310	-0.4	-1.2	-1.33906	-1.40835	5.23481
Simulation54	320	-0.4	-1.2	-1.343	-1.41405	5.33542
Simulation55	330	-0.4	-1.2	-1.34691	-1.41971	5.43342
Simulation56	340	-0.4	-1.2	-1.3508	-1.42533	5.52889
Simulation57	350	-0.4	-1.2	-1.35467	-1.4309	5.62192
Simulation58	360	-0.4	-1.2	-1.35851	-1.43642	5.71259
Simulation59	370	-0.4	-1.2	-1.36233	-1.4419	5.80098
Simulation60	380	-0.4	-1.2	-1.36613	-1.44734	5.88717
Simulation61	390	-0.4	-1.2	-1.3699	-1.45274	5.97122
Simulation62	400	-0.4	-1.2	-1.37366	-1.4581	6.0532
Simulation63	100	-0.6	-1.2	-1.3018	-1.35382	4.1754
Simulation64	110	-0.6	-1.2	-1.31178	-1.36852	4.47922
Simulation65	120	-0.6	-1.2	-1.32174	-1.38312	4.76737
Simulation66	130	-0.6	-1.2	-1.33169	-1.39763	5.0408
Simulation67	140	-0.6	-1.2	-1.34162	-1.41205	5.30036
Simulation68	150	-0.6	-1.2	-1.35154	-1.4264	5.54687
Simulation69	160	-0.6	-1.2	-1.36146	-1.44066	5.78105
Simulation70	170	-0.6	-1.2	-1.37138	-1.45485	6.00361
Simulation71	180	-0.6	-1.2	-1.38129	-1.46897	6.21518
Simulation72	190	-0.6	-1.2	-1.3912	-1.48302	6.41634
Simulation73	200	-0.6	-1.2	-1.40112	-1.49701	6.60766
Simulation74	210	-0.6	-1.2	-1.41104	-1.51094	6.78966
Simulation75	220	-0.6	-1.2	-1.42097	-1.52481	6.9628
Simulation76	230	-0.6	-1.2	-1.4309	-1.53862	7.12754
Simulation77	240	-0.6	-1.2	-1.44084	-1.55238	7.28431
Simulation78	250	-0.6	-1.2	-1.45078	-1.56609	7.4335
Simulation79	260	-0.6	-1.2	-1.46074	-1.57975	7.57548
Simulation80	270	-0.6	-1.2	-1.4707	-1.59336	7.71059
Simulation81	280	-0.6	-1.2	-1.48067	-1.60691	7.83918
Simulation82	290	-0.6	-1.2	-1.49065	-1.62043	7.96155
Simulation83	300	-0.6	-1.2	-1.50063	-1.63389	8.07799
Simulation84	310	-0.6	-1.2	-1.51063	-1.64731	8.18878
Simulation85	320	-0.6	-1.2	-1.52062	-1.66068	8.29418
Simulation86	330	-0.6	-1.2	-1.53063	-1.674	8.39446
Simulation87	340	-0.6	-1.2	-1.54063	-1.68728	8.48984
Simulation88	350	-0.6	-1.2	-1.55064	-1.70051	8.58054
Simulation89	360	-0.6	-1.2	-1.56064	-1.71369	8.66679
Simulation90	370	-0.6	-1.2	-1.57064	-1.72682	8.7488
Simulation91	380	-0.6	-1.2	-1.58064	-1.7399	8.82675
Simulation92	390	-0.6	-1.2	-1.59064	-1.75293	8.90084
Simulation93	400	-0.6	-1.2	-1.60062	-1.7659	8.97124
Simulation94	100	-0.8	-1.2	-1.35258	-1.42789	5.57184
Simulation95	110	-0.8	-1.2	-1.36866	-1.45096	5.9437
Simulation96	120	-0.8	-1.2	-1.38495	-1.47416	6.29057
Simulation97	130	-0.8	-1.2	-1.40146	-1.49749	6.61404
Simulation98	140	-0.8	-1.2	-1.41821	-1.52096	6.91553
Simulation99	150	-0.8	-1.2	-1.4352	-1.54459	7.19638
Simulation100	160	-0.8	-1.2	-1.45245	-1.56838	7.45778
Simulation101	170	-0.8	-1.2	-1.46997	-1.59235	7.70086
Simulation102	180	-0.8	-1.2	-1.48775	-1.61651	7.92666
Simulation103	190	-0.8	-1.2	-1.50582	-1.64086	8.13613
Simulation104	200	-0.8	-1.2	-1.52416	-1.66539	8.33019
Simulation105	210	-0.8	-1.2	-1.54278	-1.69012	8.50967
Simulation106	220	-0.8	-1.2	-1.56167	-1.71504	8.6754
Simulation107	230	-0.8	-1.2	-1.58082	-1.74014	8.82813
Simulation108	240	-0.8	-1.2	-1.60024	-1.76541	8.96861
Simulation109	250	-0.8	-1.2	-1.61989	-1.79084	9.09755
Simulation110	260	-0.8	-1.2	-1.63977	-1.81641	9.21565
Simulation111	270	-0.8	-1.2	-1.65984	-1.8421	9.32356
Simulation112	280	-0.8	-1.2	-1.6801	-1.8679	9.42197
Simulation113	290	-0.8	-1.2	-1.7005	-1.89376	9.51149
Simulation114	300	-0.8	-1.2	-1.72102	-1.91967	9.59277
Simulation115	310	-0.8	-1.2	-1.74163	-1.9456	9.66641
Simulation116	320	-0.8	-1.2	-1.7623	-1.97151	9.733
Simulation117	330	-0.8	-1.2	-1.78299	-1.99738	9.7931
Simulation118	340	-0.8	-1.2	-1.80366	-2.02316	9.84726
Simulation119	350	-0.8	-1.2	-1.82429	-2.04884	9.89599
Simulation120	360	-0.8	-1.2	-1.84484	-2.07438	9.9398
Simulation121	370	-0.8	-1.2	-1.86529	-2.09976	9.97913
Simulation122	380	-0.8	-1.2	-1.8856	-2.12495	10.0144
Simulation123	390	-0.8	-1.2	-1.90576	-2.14992	10.0461
Simulation124	400	-0.8	-1.2	-1.92574	-2.17466	10.0744
Simulation125	100	-1	-1.2	-1.40081	-1.49657	6.60174
Simulation126	110	-1	-1.2	-1.4239	-1.5289	7.01238
Simulation127	120	-1	-1.2	-1.44777	-1.56194	7.38905
Simulation128	130	-1	-1.2	-1.47246	-1.59575	7.73371
Simulation129	140	-1	-1.2	-1.49803	-1.63038	8.04813
Simulation130	150	-1	-1.2	-1.52452	-1.66588	8.33389
Simulation131	160	-1	-1.2	-1.55199	-1.7023	8.59251
Simulation132	170	-1	-1.2	-1.58046	-1.73966	8.82537
Simulation133	180	-1	-1.2	-1.60994	-1.77798	9.03385
Simulation134	190	-1	-1.2	-1.64042	-1.81724	9.2193
Simulation135	200	-1	-1.2	-1.67186	-1.85741	9.38312
Simulation136	210	-1	-1.2	-1.7042	-1.89843	9.52675
Simulation137	220	-1	-1.2	-1.73734	-1.94021	9.65169
Simulation138	230	-1	-1.2	-1.77117	-1.98262	9.75955
Simulation139	240	-1	-1.2	-1.80555	-2.02552	9.85194
Simulation140	250	-1	-1.2	-1.84031	-2.06875	9.93052
Simulation141	260	-1	-1.2	-1.87529	-2.11216	9.99694
Simulation142	270	-1	-1.2	-1.91031	-2.15556	10.0528
Simulation143	280	-1	-1.2	-1.94524	-2.19881	10.0995
Simulation144	290	-1	-1.2	-1.97991	-2.24177	10.1385
Simulation145	300	-1	-1.2	-2.01421	-2.2843	10.1709
Simulation146	310	-1	-1.2	-2.04804	-2.32632	10.1979
Simulation147	320	-1	-1.2	-2.0813	-2.36772	10.2204
Simulation148	330	-1	-1.2	-2.11395	-2.40846	10.2391
Simulation149	340	-1	-1.2	-2.14592	-2.44849	10.2546
Simulation150	350	-1	-1.2	-2.1772	-2.48777	10.2676
Simulation151	360	-1	-1.2	-2.20776	-2.52629	10.2785
Simulation152	370	-1	-1.2	-2.23758	-2.56404	10.2876
Simulation153	380	-1	-1.2	-2.26668	-2.60101	10.2953
Simulation154	390	-1	-1.2	-2.29506	-2.63722	10.3018
Simulation155	400	-1	-1.2	-2.32273	-2.67267	10.3073
Simulation156	100	-1.2	-1.2	-1.44719	-1.56115	7.38053
Simulation157	110	-1.2	-1.2	-1.47849	-1.60396	7.81165
Simulation158	120	-1.2	-1.2	-1.51162	-1.64865	8.19954
Simulation159	130	-1.2	-1.2	-1.54677	-1.69541	8.54606
Simulation160	140	-1.2	-1.2	-1.58411	-1.74443	8.85289
Simulation161	150	-1.2	-1.2	-1.62378	-1.79586	9.12162
Simulation162	160	-1.2	-1.2	-1.66587	-1.84979	9.3539
Simulation163	170	-1.2	-1.2	-1.71037	-1.90623	9.5516
Simulation164	180	-1.2	-1.2	-1.75713	-1.96504	9.71699
Simulation165	190	-1.2	-1.2	-1.80591	-2.02597	9.85282
Simulation166	200	-1.2	-1.2	-1.8563	-2.08861	9.96233
Simulation167	210	-1.2	-1.2	-1.90781	-2.15246	10.0491
Simulation168	220	-1.2	-1.2	-1.9599	-2.21698	10.1168
Simulation169	230	-1.2	-1.2	-2.01204	-2.28161	10.1691
Simulation170	240	-1.2	-1.2	-2.06377	-2.34589	10.209
Simulation171	250	-1.2	-1.2	-2.11471	-2.40942	10.2395
Simulation172	260	-1.2	-1.2	-2.16456	-2.47189	10.2626
Simulation173	270	-1.2	-1.2	-2.21314	-2.53309	10.2803
Simulation174	280	-1.2	-1.2	-2.26031	-2.5929	10.2937
Simulation175	290	-1.2	-1.2	-2.30601	-2.65123	10.3041
Simulation176	300	-1.2	-1.2	-2.35021	-2.70805	10.3121
Simulation177	310	-1.2	-1.2	-2.39291	-2.76336	10.3183
Simulation178	320	-1.2	-1.2	-2.43415	-2.81719	10.3232
Simulation179	330	-1.2	-1.2	-2.47396	-2.86957	10.327
Simulation180	340	-1.2	-1.2	-2.5124	-2.92054	10.33
Simulation181	350	-1.2	-1.2	-2.54951	-2.97015	10.3325
Simulation182	360	-1.2	-1.2	-2.58535	-3.01847	10.3344
Simulation183	370	-1.2	-1.2	-2.61998	-3.06553	10.336
Simulation184	380	-1.2	-1.2	-2.65345	-3.1114	10.3373
Simulation185	390	-1.2	-1.2	-2.68581	-3.15612	10.3384
Simulation186	400	-1.2	-1.2	-2.71712	-3.19975	10.3392
Simulation187	100	-1.4	-1.2	-1.49261	-1.62307	7.98486
Simulation188	110	-1.4	-1.2	-1.53365	-1.67802	8.42379
Simulation189	120	-1.4	-1.2	-1.57834	-1.73688	8.80911
Simulation190	130	-1.4	-1.2	-1.62714	-1.80018	9.14199
Simulation191	140	-1.4	-1.2	-1.68045	-1.86835	9.42361
Simulation192	150	-1.4	-1.2	-1.73847	-1.94163	9.6556
Simulation193	160	-1.4	-1.2	-1.80105	-2.01991	9.84073
Simulation194	170	-1.4	-1.2	-1.8676	-2.10263	9.98333
Simulation195	180	-1.4	-1.2	-1.9371	-2.18874	10.0893
Simulation196	190	-1.4	-1.2	-2.00826	-2.27692	10.1657
Simulation197	200	-1.4	-1.2	-2.07974	-2.36578	10.2194
Simulation198	210	-1.4	-1.2	-2.15042	-2.45413	10.2566
Simulation199	220	-1.4	-1.2	-2.21947	-2.54109	10.2823
Simulation200	230	-1.4	-1.2	-2.28632	-2.62605	10.2999
Simulation201	240	-1.4	-1.2	-2.35069	-2.70867	10.3122
Simulation202	250	-1.4	-1.2	-2.41243	-2.78879	10.3207
Simulation203	260	-1.4	-1.2	-2.47153	-2.86635	10.3268
Simulation204	270	-1.4	-1.2	-2.52804	-2.9414	10.3311
Simulation205	280	-1.4	-1.2	-2.58205	-3.01399	10.3343
Simulation206	290	-1.4	-1.2	-2.63367	-3.08424	10.3366
Simulation207	300	-1.4	-1.2	-2.68302	-3.15225	10.3383
Simulation208	310	-1.4	-1.2	-2.73023	-3.21813	10.3396
Simulation209	320	-1.4	-1.2	-2.77542	-3.28198	10.3406
Simulation210	330	-1.4	-1.2	-2.8187	-3.34393	10.3413
Simulation211	340	-1.4	-1.2	-2.86019	-3.40407	10.3419
Simulation212	350	-1.4	-1.2	-2.89998	-3.46249	10.3423
Simulation213	360	-1.4	-1.2	-2.93817	-3.51929	10.3427
Simulation214	370	-1.4	-1.2	-2.97485	-3.57456	10.343
Simulation215	380	-1.4	-1.2	-3.01011	-3.62836	10.3432
Simulation216	390	-1.4	-1.2	-3.04403	-3.68077	10.3434
Simulation217	400	-1.4	-1.2	-3.07667	-3.73187	10.3436
Simulation218	100	-1.6	-1.2	-1.53787	-1.68362	8.46397
Simulation219	110	-1.6	-1.2	-1.59063	-1.75292	8.90082
Simulation220	120	-1.6	-1.2	-1.64995	-1.82946	9.27173
Simulation221	130	-1.6	-1.2	-1.71676	-1.91429	9.57655
Simulation222	140	-1.6	-1.2	-1.79156	-2.00808	9.81624
Simulation223	150	-1.6	-1.2	-1.87396	-2.11051	9.99462
Simulation224	160	-1.6	-1.2	-1.96235	-2.22001	10.1196
Simulation225	170	-1.6	-1.2	-2.05417	-2.33394	10.2024
Simulation226	180	-1.6	-1.2	-2.14666	-2.44942	10.255
Simulation227	190	-1.6	-1.2	-2.23757	-2.56402	10.2876
Simulation228	200	-1.6	-1.2	-2.32541	-2.67612	10.3078
Simulation229	210	-1.6	-1.2	-2.4094	-2.78483	10.3204
Simulation230	220	-1.6	-1.2	-2.48922	-2.88975	10.3283
Simulation231	230	-1.6	-1.2	-2.56485	-2.99078	10.3334
Simulation232	240	-1.6	-1.2	-2.6364	-3.08798	10.3367
Simulation233	250	-1.6	-1.2	-2.70408	-3.18152	10.3389
Simulation234	260	-1.6	-1.2	-2.7681	-3.27159	10.3404
Simulation235	270	-1.6	-1.2	-2.82872	-3.35838	10.3415
Simulation236	280	-1.6	-1.2	-2.88614	-3.4421	10.3422
Simulation237	290	-1.6	-1.2	-2.9406	-3.52293	10.3427
Simulation238	300	-1.6	-1.2	-2.99229	-3.60107	10.3431
Simulation239	310	-1.6	-1.2	-3.04139	-3.67667	10.3434
Simulation240	320	-1.6	-1.2	-3.08809	-3.74989	10.3436
Simulation241	330	-1.6	-1.2	-3.13254	-3.82087	10.3438
Simulation242	340	-1.6	-1.2	-3.17488	-3.88974	10.3439
Simulation243	350	-1.6	-1.2	-3.21525	-3.95662	10.344
Simulation244	360	-1.6	-1.2	-3.25377	-4.02163	10.3441
Simulation245	370	-1.6	-1.2	-3.29056	-4.08486	10.3441
Simulation246	380	-1.6	-1.2	-3.32573	-4.1464	10.3442
Simulation247	390	-1.6	-1.2	-3.35936	-4.20635	10.3442
Simulation248	400	-1.6	-1.2	-3.39155	-4.26478	10.3442
Simulation249	100	-1.8	-1.2	-1.58374	-1.74394	8.8501
Simulation250	110	-1.8	-1.2	-1.65078	-1.83052	9.27619
Simulation251	120	-1.8	-1.2	-1.72875	-1.9294	9.62127
Simulation252	130	-1.8	-1.2	-1.81901	-2.04228	9.884
Simulation253	140	-1.8	-1.2	-1.92115	-2.16899	10.0682
Simulation254	150	-1.8	-1.2	-2.03209	-2.30651	10.1858
Simulation255	160	-1.8	-1.2	-2.14688	-2.4497	10.2551
Simulation256	170	-1.8	-1.2	-2.26078	-2.5935	10.2939
Simulation257	180	-1.8	-1.2	-2.37062	-2.73444	10.3152
Simulation258	190	-1.8	-1.2	-2.47481	-2.87069	10.3271
Simulation259	200	-1.8	-1.2	-2.57282	-3.00153	10.3338
Simulation260	210	-1.8	-1.2	-2.66467	-3.12686	10.3377
Simulation261	220	-1.8	-1.2	-2.75063	-3.24685	10.34
Simulation262	230	-1.8	-1.2	-2.83107	-3.36178	10.3415
Simulation263	240	-1.8	-1.2	-2.90639	-3.47198	10.3424
Simulation264	250	-1.8	-1.2	-2.97698	-3.57778	10.343
Simulation265	260	-1.8	-1.2	-3.04321	-3.67949	10.3434
Simulation266	270	-1.8	-1.2	-3.10541	-3.7774	10.3437
Simulation267	280	-1.8	-1.2	-3.16391	-3.87178	10.3439
Simulation268	290	-1.8	-1.2	-3.21897	-3.96286	10.344
Simulation269	300	-1.8	-1.2	-3.27087	-4.05086	10.3441
Simulation270	310	-1.8	-1.2	-3.31982	-4.13599	10.3442
Simulation271	320	-1.8	-1.2	-3.36605	-4.21841	10.3442
Simulation272	330	-1.8	-1.2	-3.40975	-4.29831	10.3442
Simulation273	340	-1.8	-1.2	-3.4511	-4.37582	10.3443
Simulation274	350	-1.8	-1.2	-3.49026	-4.45109	10.3443
Simulation275	360	-1.8	-1.2	-3.52738	-4.52424	10.3443
Simulation276	370	-1.8	-1.2	-3.56259	-4.59539	10.3443
Simulation277	380	-1.8	-1.2	-3.59602	-4.66464	10.3443
Simulation278	390	-1.8	-1.2	-3.62778	-4.73209	10.3444
Simulation279	400	-1.8	-1.2	-3.65799	-4.79783	10.3444
Simulation280	100	-2	-1.2	-1.63098	-1.80512	9.16488
Simulation281	110	-2	-1.2	-1.71554	-1.91276	9.57185
Simulation282	120	-2	-1.2	-1.81715	-2.03996	9.87969
Simulation283	130	-2	-1.2	-1.93656	-2.18807	10.0886
Simulation284	140	-2	-1.2	-2.06956	-2.35309	10.2129
Simulation285	150	-2	-1.2	-2.20791	-2.52649	10.2786
Simulation286	160	-2	-1.2	-2.34399	-2.70003	10.3111
Simulation287	170	-2	-1.2	-2.47336	-2.86877	10.3269
Simulation288	180	-2	-1.2	-2.59431	-3.03061	10.3349
Simulation289	190	-2	-1.2	-2.70658	-3.18502	10.339
Simulation290	200	-2	-1.2	-2.81052	-3.33216	10.3412
Simulation291	210	-2	-1.2	-2.90671	-3.47246	10.3424
Simulation292	220	-2	-1.2	-2.99578	-3.60641	10.3431
Simulation293	230	-2	-1.2	-3.07835	-3.7345	10.3436
Simulation294	240	-2	-1.2	-3.15497	-3.8572	10.3438
Simulation295	250	-2	-1.2	-3.22616	-3.97492	10.344
Simulation296	260	-2	-1.2	-3.2924	-4.08804	10.3441
Simulation297	270	-2	-1.2	-3.3541	-4.19691	10.3442
Simulation298	280	-2	-1.2	-3.41165	-4.30182	10.3442
Simulation299	290	-2	-1.2	-3.46538	-4.40306	10.3443
Simulation300	300	-2	-1.2	-3.51562	-4.50087	10.3443
Simulation301	310	-2	-1.2	-3.56263	-4.59547	10.3443
Simulation302	320	-2	-1.2	-3.60667	-4.68707	10.3443
Simulation303	330	-2	-1.2	-3.64797	-4.77586	10.3444
Simulation304	340	-2	-1.2	-3.68675	-4.86199	10.3444
Simulation305	350	-2	-1.2	-3.72319	-4.94563	10.3444
Simulation306	360	-2	-1.2	-3.75746	-5.02691	10.3444
Simulation307	370	-2	-1.2	-3.78973	-5.10596	10.3444
Simulation308	380	-2	-1.2	-3.82014	-5.18291	10.3444
Simulation309	390	-2	-1.2	-3.84882	-5.25786	10.3444
Simulation310	400	-2	-1.2	-3.8759	-5.33091	10.3444
Simulation311	100	-2.2	-1.2	-1.68036	-1.86823	9.42318
Simulation312	110	-2.2	-1.2	-1.78645	-2.0017	9.80256
Simulation313	120	-2.2	-1.2	-1.91721	-2.16411	10.0627
Simulation314	130	-2.2	-1.2	-2.06962	-2.35317	10.2129
Simulation315	140	-2.2	-1.2	-2.232	-2.55695	10.286
Simulation316	150	-2.2	-1.2	-2.39197	-2.76215	10.3182
Simulation317	160	-2.2	-1.2	-2.54271	-2.96104	10.3321
Simulation318	170	-2.2	-1.2	-2.68198	-3.1508	10.3383
Simulation319	180	-2.2	-1.2	-2.8097	-3.33098	10.3412
Simulation320	190	-2.2	-1.2	-2.92657	-3.50197	10.3426
Simulation321	200	-2.2	-1.2	-3.03351	-3.66445	10.3433
Simulation322	210	-2.2	-1.2	-3.13145	-3.81913	10.3438
Simulation323	220	-2.2	-1.2	-3.22125	-3.96668	10.344
Simulation324	230	-2.2	-1.2	-3.30369	-4.10771	10.3441
Simulation325	240	-2.2	-1.2	-3.37948	-4.24275	10.3442
Simulation326	250	-2.2	-1.2	-3.44924	-4.37229	10.3443
Simulation327	260	-2.2	-1.2	-3.51354	-4.49676	10.3443
Simulation328	270	-2.2	-1.2	-3.57288	-4.61654	10.3443
Simulation329	280	-2.2	-1.2	-3.62772	-4.73196	10.3444
Simulation330	290	-2.2	-1.2	-3.67846	-4.84333	10.3444
Simulation331	300	-2.2	-1.2	-3.72546	-4.95093	10.3444
Simulation332	310	-2.2	-1.2	-3.76905	-5.055	10.3444
Simulation333	320	-2.2	-1.2	-3.80952	-5.15576	10.3444
Simulation334	330	-2.2	-1.2	-3.84715	-5.25343	10.3444
Simulation335	340	-2.2	-1.2	-3.88217	-5.34818	10.3444
Simulation336	350	-2.2	-1.2	-3.9148	-5.44018	10.3444
Simulation337	360	-2.2	-1.2	-3.94524	-5.52959	10.3444
Simulation338	370	-2.2	-1.2	-3.97366	-5.61655	10.3444
Simulation339	380	-2.2	-1.2	-4.00023	-5.7012	10.3444
Simulation340	390	-2.2	-1.2	-4.02509	-5.78364	10.3444
Simulation341	400	-2.2	-1.2	-4.04837	-5.864	10.3444
Simulation342	100	-2.4	-1.2	-1.73271	-1.93438	9.63544
Simulation343	110	-2.4	-1.2	-1.86504	-2.09945	9.97867
Simulation344	120	-2.4	-1.2	-2.02975	-2.30359	10.1839
Simulation345	130	-2.4	-1.2	-2.21485	-2.53525	10.2808
Simulation346	140	-2.4	-1.2	-2.40095	-2.77383	10.3193
Simulation347	150	-2.4	-1.2	-2.57604	-3.00588	10.334
Simulation348	160	-2.4	-1.2	-2.7363	-3.22665	10.3397
Simulation349	170	-2.4	-1.2	-2.88161	-3.43543	10.3421
Simulation350	180	-2.4	-1.2	-3.01302	-3.63283	10.3432
Simulation351	190	-2.4	-1.2	-3.13186	-3.81979	10.3438
Simulation352	200	-2.4	-1.2	-3.23941	-3.99726	10.344
Simulation353	210	-2.4	-1.2	-3.33686	-4.16613	10.3442
Simulation354	220	-2.4	-1.2	-3.42527	-4.32716	10.3443
Simulation355	230	-2.4	-1.2	-3.50558	-4.48105	10.3443
Simulation356	240	-2.4	-1.2	-3.57863	-4.6284	10.3443
Simulation357	250	-2.4	-1.2	-3.64517	-4.76974	10.3444
Simulation358	260	-2.4	-1.2	-3.70587	-4.90553	10.3444
Simulation359	270	-2.4	-1.2	-3.76131	-5.0362	10.3444
Simulation360	280	-2.4	-1.2	-3.81202	-5.16212	10.3444
Simulation361	290	-2.4	-1.2	-3.85847	-5.28362	10.3444
Simulation362	300	-2.4	-1.2	-3.90107	-5.401	10.3444
Simulation363	310	-2.4	-1.2	-3.9402	-5.51453	10.3444
Simulation364	320	-2.4	-1.2	-3.97619	-5.62446	10.3444
Simulation365	330	-2.4	-1.2	-4.00933	-5.73101	10.3444
Simulation366	340	-2.4	-1.2	-4.03989	-5.83437	10.3444
Simulation367	350	-2.4	-1.2	-4.06812	-5.93474	10.3444
Simulation368	360	-2.4	-1.2	-4.09422	-6.03228	10.3444
Simulation369	370	-2.4	-1.2	-4.11838	-6.12715	10.3444
Simulation370	380	-2.4	-1.2	-4.14078	-6.21949	10.3444
Simulation371	390	-2.4	-1.2	-4.16157	-6.30942	10.3444
Simulation372	400	-2.4	-1.2	-4.18089	-6.39709	10.3444
Simulation373	100	-2.6	-1.2	-1.78888	-2.00473	9.8091
Simulation374	110	-2.6	-1.2	-1.95252	-2.20783	10.1083
Simulation375	120	-2.6	-1.2	-2.15342	-2.45789	10.2579
Simulation376	130	-2.6	-1.2	-2.36671	-2.72937	10.3146
Simulation377	140	-2.6	-1.2	-2.57001	-2.99773	10.3336
Simulation378	150	-2.6	-1.2	-2.75515	-3.25324	10.3401
Simulation379	160	-2.6	-1.2	-2.92129	-3.4941	10.3425
Simulation380	170	-2.6	-1.2	-3.06977	-3.72101	10.3435
Simulation381	180	-2.6	-1.2	-3.2024	-3.9352	10.344
Simulation382	190	-2.6	-1.2	-3.32091	-4.1379	10.3442
Simulation383	200	-2.6	-1.2	-3.42692	-4.33025	10.3443
Simulation384	210	-2.6	-1.2	-3.52185	-4.51323	10.3443
Simulation385	220	-2.6	-1.2	-3.60697	-4.68772	10.3443
Simulation386	230	-2.6	-1.2	-3.6834	-4.85444	10.3444
Simulation387	240	-2.6	-1.2	-3.75213	-5.01408	10.3444
Simulation388	250	-2.6	-1.2	-3.81401	-5.1672	10.3444
Simulation389	260	-2.6	-1.2	-3.86982	-5.31431	10.3444
Simulation390	270	-2.6	-1.2	-3.92023	-5.45588	10.3444
Simulation391	280	-2.6	-1.2	-3.96584	-5.59229	10.3444
Simulation392	290	-2.6	-1.2	-4.00718	-5.72392	10.3444
Simulation393	300	-2.6	-1.2	-4.04469	-5.85108	10.3444
Simulation394	310	-2.6	-1.2	-4.0788	-5.97408	10.3444
Simulation395	320	-2.6	-1.2	-4.10986	-6.09316	10.3444
Simulation396	330	-2.6	-1.2	-4.13819	-6.20859	10.3444
Simulation397	340	-2.6	-1.2	-4.16407	-6.32057	10.3444
Simulation398	350	-2.6	-1.2	-4.18776	-6.4293	10.3444
Simulation399	360	-2.6	-1.2	-4.20947	-6.53497	10.3444
Simulation400	370	-2.6	-1.2	-4.22939	-6.63774	10.3444
Simulation401	380	-2.6	-1.2	-4.24771	-6.73778	10.3444
Simulation402	390	-2.6	-1.2	-4.26458	-6.83521	10.3444
Simulation403	400	-2.6	-1.2	-4.28014	-6.93018	10.3444
Simulation404	100	-2.8	-1.2	-1.84976	-2.08049	9.94962
Simulation405	110	-2.8	-1.2	-2.04927	-2.32785	10.1988
Simulation406	120	-2.8	-1.2	-2.28487	-2.6242	10.2996
Simulation407	130	-2.8	-1.2	-2.51998	-2.93063	10.3306
Simulation408	140	-2.8	-1.2	-2.73515	-3.22503	10.3397
Simulation409	150	-2.8	-1.2	-2.92669	-3.50215	10.3426
Simulation410	160	-2.8	-1.2	-3.09591	-3.76229	10.3436
Simulation411	170	-2.8	-1.2	-3.24514	-4.00696	10.344
Simulation412	180	-2.8	-1.2	-3.37674	-4.23776	10.3442
Simulation413	190	-2.8	-1.2	-3.49284	-4.45612	10.3443
Simulation414	200	-2.8	-1.2	-3.59538	-4.6633	10.3443
Simulation415	210	-2.8	-1.2	-3.68604	-4.86038	10.3444
Simulation416	220	-2.8	-1.2	-3.76629	-5.04829	10.3444
Simulation417	230	-2.8	-1.2	-3.83745	-5.22785	10.3444
Simulation418	240	-2.8	-1.2	-3.90063	-5.39977	10.3444
Simulation419	250	-2.8	-1.2	-3.95684	-5.56467	10.3444
Simulation420	260	-2.8	-1.2	-4.00693	-5.7231	10.3444
Simulation421	270	-2.8	-1.2	-4.05165	-5.87556	10.3444
Simulation422	280	-2.8	-1.2	-4.09165	-6.02246	10.3444
Simulation423	290	-2.8	-1.2	-4.1275	-6.16422	10.3444
Simulation424	300	-2.8	-1.2	-4.1597	-6.30116	10.3444
Simulation425	310	-2.8	-1.2	-4.18867	-6.43362	10.3444
Simulation426	320	-2.8	-1.2	-4.21479	-6.56187	10.3444
Simulation427	330	-2.8	-1.2	-4.23839	-6.68617	10.3444
Simulation428	340	-2.8	-1.2	-4.25976	-6.80676	10.3444
Simulation429	350	-2.8	-1.2	-4.27913	-6.92386	10.3444
Simulation430	360	-2.8	-1.2	-4.29673	-7.03766	10.3444
Simulation431	370	-2.8	-1.2	-4.31276	-7.14834	10.3444
Simulation432	380	-2.8	-1.2	-4.32738	-7.25607	10.3444
Simulation433	390	-2.8	-1.2	-4.34073	-7.36099	10.3444
Simulation434	400	-2.8	-1.2	-4.35295	-7.46327	10.3444
Simulation435	100	-3	-1.2	-1.91617	-2.16282	10.0612
Simulation436	110	-3	-1.2	-2.15444	-2.45918	10.2584
Simulation437	120	-3	-1.2	-2.42007	-2.79877	10.3216
Simulation438	130	-3	-1.2	-2.67106	-3.13568	10.3379
Simulation439	140	-3	-1.2	-2.89414	-3.45388	10.3423
Simulation440	150	-3	-1.2	-3.08924	-3.75171	10.3436
Simulation441	160	-3	-1.2	-3.25913	-4.03077	10.3441
Simulation442	170	-3	-1.2	-3.40691	-4.29306	10.3442
Simulation443	180	-3	-1.2	-3.53545	-4.5404	10.3443
Simulation444	190	-3	-1.2	-3.6473	-4.77438	10.3444
Simulation445	200	-3	-1.2	-3.74472	-4.99637	10.3444
Simulation446	210	-3	-1.2	-3.82967	-5.20754	10.3444
Simulation447	220	-3	-1.2	-3.90385	-5.40887	10.3444
Simulation448	230	-3	-1.2	-3.96874	-5.60126	10.3444
Simulation449	240	-3	-1.2	-4.02562	-5.78546	10.3444
Simulation450	250	-3	-1.2	-4.07558	-5.96214	10.3444
Simulation451	260	-3	-1.2	-4.11955	-6.13189	10.3444
Simulation452	270	-3	-1.2	-4.15835	-6.29524	10.3444
Simulation453	280	-3	-1.2	-4.19266	-6.45264	10.3444
Simulation454	290	-3	-1.2	-4.22308	-6.60452	10.3444
Simulation455	300	-3	-1.2	-4.2501	-6.75125	10.3444
Simulation456	310	-3	-1.2	-4.27418	-6.89316	10.3444
Simulation457	320	-3	-1.2	-4.29567	-7.03057	10.3444
Simulation458	330	-3	-1.2	-4.31491	-7.16376	10.3444
Simulation459	340	-3	-1.2	-4.33217	-7.29296	10.3444
Simulation460	350	-3	-1.2	-4.34769	-7.41842	10.3444
Simulation461	360	-3	-1.2	-4.36167	-7.54035	10.3444
Simulation462	370	-3	-1.2	-4.3743	-7.65893	10.3444
Simulation463	380	-3	-1.2	-4.38572	-7.77436	10.3444
Simulation464	390	-3	-1.2	-4.39609	-7.88678	10.3444
Simulation465	400	-3	-1.2	-4.40551	-7.99636	10.3444

## Sheet: SupplementaryFigure1
species	ψ (-MPa)	gs
Acer negundo	0.1055	227.604
Acer negundo	0.138	482.604
Acer negundo	0.201	154.604
Acer negundo	0.202	247.604
Acer negundo	0.2475	302.604
Acer negundo	0.343	48.6042
Acer negundo	0.384	71.6042
Acer negundo	0.434	145.604
Acer negundo	0.462	227.604
Acer negundo	0.4695	41.1042
Acer negundo	0.492	69.6042
Acer negundo	0.5	169.604
Acer negundo	0.51	110.604
Acer negundo	0.5115	188.604
Acer negundo	0.512	11.0042
Acer negundo	0.6545	121.604
Acer negundo	0.85	1.40419
Acer negundo	0.8675	17.6042
Acer negundo	0.87	19.8042
Acer negundo	0.958	47.6042
Acer negundo	0.961	10.0042
Acer negundo	0.9695	5.90419
Acer negundo	1.139	8.50419
Acer negundo	1.213	9.20419
Acer negundo	1.253	23.2042
Acer negundo	1.34	3.40419
Acer negundo	1.38	5.40419
Acer negundo	1.383	19.2042
Acer negundo	1.51	6.40419
Acer negundo	1.543	32.6042
Alnus rhombifolia	0.125	99.0988
Alnus rhombifolia	0.222	85.0988
Alnus rhombifolia	0.256	97.0988
Alnus rhombifolia	0.26	156.099
Alnus rhombifolia	0.298	158.099
Alnus rhombifolia	0.3	65.0988
Alnus rhombifolia	0.302	102.099
Alnus rhombifolia	0.37	171.099
Alnus rhombifolia	0.4	146.099
Alnus rhombifolia	0.402	74.0988
Alnus rhombifolia	0.609	81.0988
Alnus rhombifolia	0.75	148.099
Alnus rhombifolia	0.9	136.099
Alnus rhombifolia	1.111	65.0988
Alnus rhombifolia	1.136	8.09883
Alnus rhombifolia	1.151	131.099
Alnus rhombifolia	1.261	83.0988
Alnus rhombifolia	1.35	39.0988
Alnus rhombifolia	1.37	56.0988
Alnus rhombifolia	1.381	-2.90117
Alnus rhombifolia	1.432	30.5988
Alnus rhombifolia	1.45	49.0988
Alnus rhombifolia	1.453	83.0988
Alnus rhombifolia	1.462	35.0988
Alnus rhombifolia	1.571	-2.90117
Alnus rhombifolia	1.652	4.99883
Betula occidentalis	0.175	224.141
Betula occidentalis	0.18	77.1415
Betula occidentalis	0.197	163.141
Betula occidentalis	0.23	140.141
Betula occidentalis	0.328	59.1415
Betula occidentalis	0.4	106.141
Betula occidentalis	0.441	194.141
Betula occidentalis	0.445	59.1415
Betula occidentalis	0.45	81.1415
Betula occidentalis	0.48	101.141
Betula occidentalis	0.519	169.141
Betula occidentalis	0.623	44.6415
Betula occidentalis	0.689	138.141
Betula occidentalis	1.09	73.1415
Betula occidentalis	1.115	214.141
Betula occidentalis	1.16	246.141
Betula occidentalis	1.21	258.141
Betula occidentalis	1.26	66.1415
Betula occidentalis	1.313	67.1415
Betula occidentalis	1.38	366.141
Betula occidentalis	1.47	67.1415
Betula occidentalis	1.53	52.1415
Betula occidentalis	1.53	94.1415
Betula occidentalis	1.58	140.141
Betula occidentalis	1.7	316.141
Betula occidentalis	1.77	250.141
Betula occidentalis	1.8	6.04147
Betula occidentalis	1.84	40.1415
Betula occidentalis	2.23	4.14147
Betula occidentalis	2.27	3.34147
Betula occidentalis	2.35	30.6415
Betula occidentalis	2.43	10.0415
Betula occidentalis	2.64	36.1415
Betula occidentalis	2.71	16.7415
Betula occidentalis	2.84	11.7415
Betula occidentalis	3.2	12.0415
Betula occidentalis	3.35	20.7415
Cercocarpus betuloides	0.242	68.4321
Cercocarpus betuloides	0.3	133.432
Cercocarpus betuloides	0.32	67.4321
Cercocarpus betuloides	0.462	128.432
Cercocarpus betuloides	0.47	70.4321
Cercocarpus betuloides	0.67	80.4321
Cercocarpus betuloides	0.7	46.4321
Cercocarpus betuloides	1.4	61.4321
Cercocarpus betuloides	1.42	98.4321
Cercocarpus betuloides	1.5	27.9321
Cercocarpus betuloides	1.58	6.83209
Cercocarpus betuloides	1.6	97.4321
Cercocarpus betuloides	1.7	137.432
Cercocarpus betuloides	1.78	12.0321
Cercocarpus betuloides	1.8	153.432
Cercocarpus betuloides	1.8	4.03209
Cercocarpus betuloides	1.9	176.432
Cercocarpus betuloides	1.9	58.4321
Cercocarpus betuloides	1.9	19.6321
Cercocarpus betuloides	1.9	7.03209
Cercocarpus betuloides	1.98	25.4321
Cercocarpus betuloides	2	158.432
Cercocarpus betuloides	2	7.63209
Cercocarpus betuloides	2	57.4321
Cercocarpus betuloides	2	10.0321
Cercocarpus betuloides	2.06	1.93209
Cercocarpus betuloides	2.1	22.0321
Cercocarpus betuloides	2.16	99.4321
Cercocarpus betuloides	2.2	2.03209
Cercocarpus betuloides	2.3	0.53209
Cercocarpus betuloides	2.9	17.0321
Cercis occidentalis	0.4	232.38
Cercis occidentalis	0.43	252.38
Cercis occidentalis	0.448	113.38
Cercis occidentalis	0.63	284.38
Cercis occidentalis	0.7	146.38
Cercis occidentalis	0.71	82.3805
Cercis occidentalis	0.8	75.3805
Cercis occidentalis	0.85	75.3805
Cercis occidentalis	1.14	92.3805
Cercis occidentalis	1.2	183.38
Cercis occidentalis	1.53	92.3805
Cercis occidentalis	1.6	64.3805
Cercis occidentalis	1.64	2.73049
Cercis occidentalis	1.68	68.3805
Cercis occidentalis	1.7	178.38
Cercis occidentalis	1.75	9.38049
Cercis occidentalis	1.8	1.23049
Cercis occidentalis	1.8	32.3805
Cercis occidentalis	1.88	13.4805
Cercis occidentalis	1.88	10.8805
Cercis occidentalis	1.9	97.3805
Cercis occidentalis	1.92	60.3805
Cercis occidentalis	1.96	29.8805
Cercis occidentalis	1.97	40.8805
Cercis occidentalis	2.04	26.1805
Cercis occidentalis	2.05	3.38049
Cercis occidentalis	2.12	32.3805
Cercis occidentalis	2.5	9.88049
Ceanothus spinosus	0.312	55.6365
Ceanothus spinosus	0.335	55.6365
Ceanothus spinosus	0.36	357.636
Ceanothus spinosus	0.38	120.636
Ceanothus spinosus	0.421	291.636
Ceanothus spinosus	0.43	231.636
Ceanothus spinosus	0.45	103.636
Ceanothus spinosus	0.476	111.636
Ceanothus spinosus	0.59	129.636
Ceanothus spinosus	0.613	154.636
Ceanothus spinosus	0.65	84.6365
Ceanothus spinosus	0.67	123.636
Ceanothus spinosus	0.7	109.636
Ceanothus spinosus	1.03	91.6365
Ceanothus spinosus	1.103	141.636
Ceanothus spinosus	1.21	104.636
Ceanothus spinosus	1.243	235.636
Ceanothus spinosus	1.32	42.6365
Ceanothus spinosus	1.43	192.636
Ceanothus spinosus	1.459	25.6365
Ceanothus spinosus	1.49	109.636
Ceanothus spinosus	1.54	62.6365
Ceanothus spinosus	1.56	71.6365
Ceanothus spinosus	1.65	66.6365
Ceanothus spinosus	1.66	116.636
Ceanothus spinosus	1.7	82.6365
Ceanothus spinosus	1.7	21.0365
Ceanothus spinosus	1.75	136.636
Ceanothus spinosus	1.83	187.636
Ceanothus spinosus	1.85	12.5365
Ceanothus spinosus	1.9	75.6365
Ceanothus spinosus	1.923	73.6365
Ceanothus spinosus	1.98	44.6365
Ceanothus spinosus	1.99	29.6365
Ceanothus spinosus	2.25	13.2365
Ceanothus spinosus	2.34	44.6365
Encelia californica	0.256	232.673
Encelia californica	0.364	162.673
Encelia californica	0.442	248.673
Encelia californica	0.488	148.673
Encelia californica	0.608	234.673
Encelia californica	0.651	42.1728
Encelia californica	0.806	156.673
Encelia californica	0.894	153.673
Encelia californica	1.02	96.6728
Encelia californica	1.061	10.4728
Encelia californica	1.106	93.6728
Encelia californica	1.11	116.673
Encelia californica	1.154	45.6728
Encelia californica	1.154	40.1728
Encelia californica	1.188	80.6728
Encelia californica	1.245	56.6728
Encelia californica	1.248	53.6728
Encelia californica	1.27	41.6728
Encelia californica	1.28	50.6728
Encelia californica	1.282	10.7728
Encelia californica	1.352	47.6728
Encelia californica	1.494	63.6728
Encelia californica	1.525	37.6728
Encelia californica	1.553	62.6728
Encelia californica	1.56	39.1728
Encelia californica	1.563	35.1728
Encelia californica	1.573	45.6728
Encelia californica	1.575	92.6728
Encelia californica	1.605	3.67282
Encelia californica	1.638	5.47282
Encelia californica	1.64	83.6728
Encelia californica	1.658	13.2728
Encelia californica	1.75	68.6728
Encelia californica	1.78	72.6728
Encelia californica	1.823	27.6728
Encelia californica	1.874	-0.327184
Encelia farinosa	0.07	286.768
Encelia farinosa	0.124	282.768
Encelia farinosa	0.146	272.768
Encelia farinosa	0.266	232.768
Encelia farinosa	0.36	321.768
Encelia farinosa	0.506	206.768
Encelia farinosa	0.58	198.768
Encelia farinosa	0.604	346.768
Encelia farinosa	0.684	294.768
Encelia farinosa	0.905	276.768
Encelia farinosa	0.919	234.768
Encelia farinosa	0.92	326.768
Encelia farinosa	0.93	311.768
Encelia farinosa	0.975	386.768
Encelia farinosa	1.114	248.768
Encelia farinosa	1.247	38.7683
Encelia farinosa	1.299	132.768
Encelia farinosa	1.345	284.768
Encelia farinosa	1.36	284.768
Encelia farinosa	1.409	294.768
Encelia farinosa	1.556	42.7683
Encelia farinosa	1.565	96.7683
Encelia farinosa	1.578	134.768
Encelia farinosa	1.614	64.7683
Encelia farinosa	1.668	120.768
Encelia farinosa	1.686	182.768
Encelia farinosa	1.708	93.7683
Encelia farinosa	1.786	110.768
Encelia farinosa	1.84	78.7683
Encelia farinosa	1.922	26.3683
Encelia farinosa	1.923	46.7683
Encelia farinosa	2.054	18.5683
Encelia farinosa	2.065	1.71827
Encelia farinosa	2.08	5.36827
Encelia farinosa	2.102	0.968274
Encelia farinosa	2.116	124.768
Encelia farinosa	2.118	11.9683
Encelia farinosa	2.121	7.36827
Encelia farinosa	2.128	1.56827
Encelia farinosa	2.138	254.768
Encelia farinosa	2.139	10.6683
Encelia farinosa	2.21	2.96827
Encelia farinosa	2.293	4.16827
Encelia farinosa	2.443	22.7683
Encelia farinosa	2.447	9.26827
Encelia farinosa	2.483	2.46827
Encelia farinosa	2.505	9.26827
Encelia farinosa	2.51	6.66827
Encelia farinosa	2.526	29.7683
Encelia farinosa	2.706	11.4683
Encelia farinosa	2.74	3.66827
Fraxinus dipetala	0.09	185.886
Fraxinus dipetala	0.112	119.886
Fraxinus dipetala	0.114	115.886
Fraxinus dipetala	0.148	140.886
Fraxinus dipetala	0.172	83.8859
Fraxinus dipetala	0.183	114.886
Fraxinus dipetala	0.192	145.886
Fraxinus dipetala	0.207	154.886
Fraxinus dipetala	0.283	96.8859
Fraxinus dipetala	0.3	102.886
Fraxinus dipetala	0.3	143.886
Fraxinus dipetala	0.345	90.8859
Fraxinus dipetala	0.358	97.8859
Fraxinus dipetala	0.496	13.0859
Fraxinus dipetala	0.501	88.8859
Fraxinus dipetala	0.504	23.8859
Fraxinus dipetala	0.545	17.8859
Fraxinus dipetala	0.563	43.8859
Fraxinus dipetala	0.586	31.3859
Fraxinus dipetala	0.613	16.2859
Fraxinus dipetala	0.63	26.3859
Fraxinus dipetala	0.632	29.8859
Fraxinus dipetala	0.655	23.8859
Fraxinus dipetala	0.745	36.3859
Malosma laurina	0.156	157.394
Malosma laurina	0.193	128.394
Malosma laurina	0.202	121.394
Malosma laurina	0.365	120.394
Malosma laurina	0.3755	75.3939
Malosma laurina	0.466	52.3939
Malosma laurina	0.57	113.394
Malosma laurina	0.614	103.394
Malosma laurina	0.771	92.3939
Malosma laurina	0.86	79.3939
Malosma laurina	0.97	139.394
Malosma laurina	1.065	41.3939
Malosma laurina	1.157	51.3939
Malosma laurina	1.225	1.29392
Malosma laurina	1.273	16.3939
Malosma laurina	1.278	23.1939
Malosma laurina	1.438	21.9939
Malosma laurina	1.532	28.8939
Malosma laurina	1.628	19.5939
Malosma laurina	1.666	10.3939
Malosma laurina	1.785	6.19392
Malosma laurina	2.619	-6.60608
Platanus racemosa	0.094	70.5647
Platanus racemosa	0.118	68.5647
Platanus racemosa	0.192	48.5647
Platanus racemosa	0.342	174.565
Platanus racemosa	0.444	235.565
Platanus racemosa	0.78	134.565
Platanus racemosa	0.85	135.565
Platanus racemosa	0.87	97.5647
Platanus racemosa	0.98	125.565
Platanus racemosa	1.1	155.565
Platanus racemosa	1.21	71.5647
Platanus racemosa	1.28	174.565
Platanus racemosa	1.43	4.66474
Platanus racemosa	1.48	95.5647
Platanus racemosa	1.49	52.5647
Platanus racemosa	1.53	139.565
Platanus racemosa	1.6	9.86474
Platanus racemosa	1.62	36.5647
Platanus racemosa	1.7	47.5647
Platanus racemosa	1.9	25.5647
Platanus racemosa	1.98	38.5647
Platanus racemosa	2.27	49.5647
Prunus ilicifolia	0.128	57.4145
Prunus ilicifolia	0.302	54.4145
Prunus ilicifolia	0.308	82.4145
Prunus ilicifolia	0.337	53.4145
Prunus ilicifolia	0.339	71.4145
Prunus ilicifolia	0.432	62.4145
Prunus ilicifolia	0.5365	28.4145
Prunus ilicifolia	0.593	151.415
Prunus ilicifolia	0.629	20.4145
Prunus ilicifolia	0.686	11.6145
Prunus ilicifolia	0.695	63.4145
Prunus ilicifolia	0.7	47.9145
Prunus ilicifolia	0.7005	26.2145
Prunus ilicifolia	0.724	63.4145
Prunus ilicifolia	0.749	28.4145
Prunus ilicifolia	0.75	22.4145
Prunus ilicifolia	0.87	97.4145
Prunus ilicifolia	0.987	75.4145
Prunus ilicifolia	1.05	50.4145
Prunus ilicifolia	1.2	9.21455
Prunus ilicifolia	1.44	21.2145
Prunus ilicifolia	1.6	37.4145
Prunus ilicifolia	1.8	13.8145
Prunus ilicifolia	1.86	18.3145
Prunus ilicifolia	1.923	2.06455
Quercus agrifolia	0.078	119.891
Quercus agrifolia	0.086	68.891
Quercus agrifolia	0.115	48.891
Quercus agrifolia	0.14	86.891
Quercus agrifolia	0.159	128.891
Quercus agrifolia	0.16	88.891
Quercus agrifolia	0.162	83.891
Quercus agrifolia	0.175	75.891
Quercus agrifolia	0.184	73.891
Quercus agrifolia	0.204	101.891
Quercus agrifolia	0.293	118.891
Quercus agrifolia	0.327	67.891
Quercus agrifolia	0.334	114.891
Quercus agrifolia	0.359	135.891
Quercus agrifolia	0.382	91.891
Quercus agrifolia	0.392	89.891
Quercus agrifolia	0.434	130.891
Quercus agrifolia	0.452	95.891
Quercus agrifolia	0.461	49.891
Quercus agrifolia	0.462	125.891
Quercus agrifolia	0.505	56.891
Quercus agrifolia	0.52	93.891
Quercus agrifolia	0.53	147.891
Quercus agrifolia	0.543	88.891
Quercus agrifolia	0.601	95.891
Quercus agrifolia	0.822	158.891
Quercus agrifolia	0.984	114.891
Quercus agrifolia	1.09	59.891
Quercus agrifolia	1.14	107.891
Quercus agrifolia	1.145	74.891
Quercus agrifolia	1.29	135.891
Quercus agrifolia	1.308	61.891
Quercus agrifolia	1.333	60.891
Quercus agrifolia	1.342	169.891
Quercus agrifolia	1.345	116.891
Quercus agrifolia	1.397	123.891
Quercus agrifolia	1.429	56.891
Quercus agrifolia	1.438	180.891
Quercus agrifolia	1.467	85.891
Quercus agrifolia	1.691	37.891
Quercus agrifolia	1.867	78.891
Quercus agrifolia	1.875	101.891
Quercus agrifolia	1.915	109.891
Quercus agrifolia	1.943	69.891
Quercus agrifolia	1.983	63.891
Quercus agrifolia	1.995	105.891
Quercus agrifolia	1.997	155.891
Quercus agrifolia	1.9997	18.691
Quercus agrifolia	2.012	60.891
Quercus agrifolia	2.04	19.691
Quercus agrifolia	2.101	74.891
Quercus agrifolia	2.128	141.891
Quercus agrifolia	2.19	60.891
Quercus agrifolia	2.26	74.891
Quercus agrifolia	2.39	3.79104
Quercus agrifolia	2.74	23.491
Quercus agrifolia	2.76	63.891
Quercus agrifolia	2.763	153.891
Quercus agrifolia	3.01	35.391
Quercus agrifolia	3.025	48.891
Quercus agrifolia	3.044	3.29104
Quercus agrifolia	3.055	48.891
Quercus agrifolia	3.158	4.69104
Quercus agrifolia	3.185	23.491
Quercus agrifolia	3.22	30.891
Quercus agrifolia	3.223	13.691
Quercus agrifolia	3.251	62.891
Quercus agrifolia	3.27	63.891
Quercus agrifolia	3.31	2.59104
Quercus agrifolia	3.32	2.29104
Quercus agrifolia	3.372	0.241036
Quercus agrifolia	3.5215	1.89104
Quercus agrifolia	3.702	2.19104
Quercus agrifolia	3.999	33.391
Quercus agrifolia	4	3.89104
Quercus berberidifolia	0.46	246.334
Quercus berberidifolia	0.54	107.334
Quercus berberidifolia	0.76	268.334
Quercus berberidifolia	1.06	200.334
Quercus berberidifolia	1.27	17.3341
Quercus berberidifolia	1.34	58.3341
Quercus berberidifolia	1.37	54.3341
Quercus berberidifolia	1.4	5.73412
Quercus berberidifolia	1.61	43.3341
Quercus berberidifolia	1.67	76.3341
Quercus berberidifolia	1.69	9.13412
Quercus berberidifolia	1.7	51.3341
Quercus berberidifolia	1.69	9.13412
Quercus berberidifolia	1.7	51.3341
Umbellaria californica	0.589	32.6938
Umbellaria californica	0.63	53.6938
Umbellaria californica	0.633	231.694
Umbellaria californica	0.85	69.6938
Umbellaria californica	0.93	52.6938
Umbellaria californica	1.1	75.6938
Umbellaria californica	1.27	49.6938
Umbellaria californica	1.4	34.6938
Umbellaria californica	1.5	96.6938
Umbellaria californica	1.7	75.6938
Umbellaria californica	2.38	3.59383
Umbellaria californica	2.43	6.59383
Umbellaria californica	2.5	5.39383

## Sheet: SupplementaryFigure2
	gmax	ψgs50	ψgs80	gmax_ratio
Acer negundo	409.449	0.210651	0.489115	0.36206
Alnus rhombifolia	101.022	1.33283	1.5735	0.100407
Betula occidentalis	140.92	1.79607	1.79782	0.0721839
Ceanothus spinosus	168.329	1.64267	2.62827	0.0648349
Cercis occidentalis	321.396	0.646471	1.50106	0.195875
Cercocarpus betuloides	89.8528	2.21689	3.54702
Encelia californica	332.525	0.522202	1.21252	0.12445
Encelia farinosa	265.925	1.58725	1.95148
Fraxinus dipetala	136.271	0.4262	0.602399	0.0541962
Malosma laurina	69.5679	1.56647	2.50635	0.0475768
Platanus racemosa	83.0496	1.65383	1.95394
Prunus ilicifolia	55.3228	1.57067	2.51308	0.0233351
Quercus agrifolia	95.2105	2.76597	3.51067	0.0389198
Quercus beberidifolia	218.988	1.00874	1.61399	0.0640352
Umbellaria californica	111.347	1.40737	2.25179	0.056173

## Sheet: SupplementaryFigure3
Simulation	gmax	Ψgs50	Ψsoil	Ψstem	Ψleaf	A			Measured data	gmax	ψgs50
	mmol m-2 s-1	MPa	MPa	MPa	MPa	µmol m-2 s-1				mmol m-2 s-1	-MPa
Simulation1	100	-0.2	0	-0.0882199	-0.151796	9.8695
Simulation2	110	-0.2	0	-0.0937705	-0.161705	10.3158			Acer negundo	409.449	0.210651
Simulation3	120	-0.2	0	-0.0990178	-0.171115	10.7227			Alnus rhombifolia	101.022	1.33283
Simulation4	130	-0.2	0	-0.103994	-0.180077	11.0958			Betula occidentalis	140.92	1.79607
Simulation5	140	-0.2	0	-0.108726	-0.188633	11.4393			Ceanothus spinosus	168.329	1.64267
Simulation6	150	-0.2	0	-0.113237	-0.196823	11.757			Cercis occidentalis	321.396	0.646471
Simulation7	160	-0.2	0	-0.117548	-0.204677	12.0519			Cercocarpus betuloides	89.8528	2.21689
Simulation8	170	-0.2	0	-0.121675	-0.212224	12.3266			Encelia californica	332.525	0.522202
Simulation9	180	-0.2	0	-0.125634	-0.219489	12.5833			Encelia farinosa	265.925	1.58725
Simulation10	190	-0.2	0	-0.129438	-0.226493	12.8239			Fraxinus dipetala	136.271	0.4262
Simulation11	200	-0.2	0	-0.133099	-0.233256	13.05			Malosma laurina	69.5679	1.56647
Simulation12	210	-0.2	0	-0.136628	-0.239794	13.2629			Platanus racemosa	83.0496	1.65383
Simulation13	220	-0.2	0	-0.140034	-0.246123	13.464			Prunus ilicifolia	55.3228	1.57067
Simulation14	230	-0.2	0	-0.143324	-0.252257	13.6542			Quercus agrifolia	95.2105	2.76597
Simulation15	240	-0.2	0	-0.146508	-0.258208	13.8345			Quercus beberidifolia	218.988	1.00874
Simulation16	250	-0.2	0	-0.149591	-0.263988	14.0057			Umbellaria californica	111.347	1.40737
Simulation17	260	-0.2	0	-0.15258	-0.269605	14.1686
Simulation18	270	-0.2	0	-0.15548	-0.275071	14.3238
Simulation19	280	-0.2	0	-0.158296	-0.280393	14.4719
Simulation20	290	-0.2	0	-0.161034	-0.285579	14.6109
Simulation21	300	-0.2	0	-0.163698	-0.290636	14.712
Simulation22	310	-0.2	0	-0.16629	-0.295571	14.8077
Simulation23	320	-0.2	0	-0.168816	-0.30039	14.8985
Simulation24	330	-0.2	0	-0.171279	-0.305098	14.9847
Simulation25	340	-0.2	0	-0.173681	-0.309702	15.0667
Simulation26	350	-0.2	0	-0.176025	-0.314204	15.1448
Simulation27	360	-0.2	0	-0.178315	-0.318611	15.2193
Simulation28	370	-0.2	0	-0.180552	-0.322927	15.2904
Simulation29	380	-0.2	0	-0.182739	-0.327154	15.3584
Simulation30	390	-0.2	0	-0.184879	-0.331297	15.4235
Simulation31	400	-0.2	0	-0.186972	-0.33536	15.4859
Simulation32	100	-0.4	0	-0.107949	-0.187227	11.3837
Simulation33	110	-0.4	0	-0.11584	-0.201562	11.936
Simulation34	120	-0.4	0	-0.123392	-0.215372	12.4387
Simulation35	130	-0.4	0	-0.130633	-0.228697	12.8982
Simulation36	140	-0.4	0	-0.137587	-0.241574	13.32
Simulation37	150	-0.4	0	-0.144276	-0.254034	13.7084
Simulation38	160	-0.4	0	-0.150718	-0.266105	14.0675
Simulation39	170	-0.4	0	-0.156932	-0.277814	14.4005
Simulation40	180	-0.4	0	-0.162933	-0.289183	14.6833
Simulation41	190	-0.4	0	-0.168734	-0.300232	14.8955
Simulation42	200	-0.4	0	-0.174348	-0.310982	15.0891
Simulation43	210	-0.4	0	-0.179786	-0.321448	15.2663
Simulation44	220	-0.4	0	-0.185059	-0.331646	15.4289
Simulation45	230	-0.4	0	-0.190176	-0.341592	15.5788
Simulation46	240	-0.4	0	-0.195146	-0.351298	15.7172
Simulation47	250	-0.4	0	-0.199977	-0.360776	15.8454
Simulation48	260	-0.4	0	-0.204676	-0.370038	15.9645
Simulation49	270	-0.4	0	-0.209251	-0.379094	16.0754
Simulation50	280	-0.4	0	-0.213706	-0.387954	16.179
Simulation51	290	-0.4	0	-0.218049	-0.396626	16.2758
Simulation52	300	-0.4	0	-0.222284	-0.40512	16.3667
Simulation53	310	-0.4	0	-0.226417	-0.413442	16.452
Simulation54	320	-0.4	0	-0.230452	-0.4216	16.5323
Simulation55	330	-0.4	0	-0.234393	-0.4296	16.608
Simulation56	340	-0.4	0	-0.238245	-0.43745	16.6795
Simulation57	350	-0.4	0	-0.242011	-0.445155	16.7471
Simulation58	360	-0.4	0	-0.245696	-0.452721	16.8112
Simulation59	370	-0.4	0	-0.249301	-0.460153	16.8721
Simulation60	380	-0.4	0	-0.252831	-0.467456	16.9298
Simulation61	390	-0.4	0	-0.256289	-0.474635	16.9848
Simulation62	400	-0.4	0	-0.259677	-0.481694	17.0372
Simulation63	100	-0.6	0	-0.117821	-0.205176	12.0703
Simulation64	110	-0.6	0	-0.127095	-0.222176	12.6764
Simulation65	120	-0.6	0	-0.136039	-0.238702	13.2277
Simulation66	130	-0.6	0	-0.144676	-0.254783	13.7312
Simulation67	140	-0.6	0	-0.153025	-0.270444	14.1926
Simulation68	150	-0.6	0	-0.161103	-0.28571	14.6136
Simulation69	160	-0.6	0	-0.168927	-0.300602	14.9024
Simulation70	170	-0.6	0	-0.176511	-0.315139	15.1608
Simulation71	180	-0.6	0	-0.183868	-0.32934	15.393
Simulation72	190	-0.6	0	-0.191012	-0.343221	15.6025
Simulation73	200	-0.6	0	-0.197952	-0.356798	15.7924
Simulation74	210	-0.6	0	-0.2047	-0.370085	15.9651
Simulation75	220	-0.6	0	-0.211265	-0.383095	16.1228
Simulation76	230	-0.6	0	-0.217657	-0.395842	16.2673
Simulation77	240	-0.6	0	-0.223883	-0.408335	16.4
Simulation78	250	-0.6	0	-0.229952	-0.420587	16.5225
Simulation79	260	-0.6	0	-0.23587	-0.432607	16.6357
Simulation80	270	-0.6	0	-0.241645	-0.444404	16.7406
Simulation81	280	-0.6	0	-0.247282	-0.455987	16.8382
Simulation82	290	-0.6	0	-0.252788	-0.467366	16.9291
Simulation83	300	-0.6	0	-0.258167	-0.478546	17.0141
Simulation84	310	-0.6	0	-0.263426	-0.489536	17.0936
Simulation85	320	-0.6	0	-0.26857	-0.500343	17.1681
Simulation86	330	-0.6	0	-0.273601	-0.510973	17.2382
Simulation87	340	-0.6	0	-0.278526	-0.521433	17.3042
Simulation88	350	-0.6	0	-0.283348	-0.531727	17.3664
Simulation89	360	-0.6	0	-0.288071	-0.541863	17.4252
Simulation90	370	-0.6	0	-0.292699	-0.551844	17.4809
Simulation91	380	-0.6	0	-0.297234	-0.561677	17.5336
Simulation92	390	-0.6	0	-0.301681	-0.571365	17.5837
Simulation93	400	-0.6	0	-0.306043	-0.580913	17.6312
Simulation94	100	-0.8	0	-0.123835	-0.216184	12.4675
Simulation95	110	-0.8	0	-0.134032	-0.234981	13.1067
Simulation96	120	-0.8	0	-0.14392	-0.25337	13.6882
Simulation97	130	-0.8	0	-0.153516	-0.271369	14.219
Simulation98	140	-0.8	0	-0.162836	-0.288998	14.6796
Simulation99	150	-0.8	0	-0.171892	-0.306273	15.0058
Simulation100	160	-0.8	0	-0.180698	-0.323209	15.295
Simulation101	170	-0.8	0	-0.189267	-0.339822	15.5527
Simulation102	180	-0.8	0	-0.197609	-0.356125	15.7833
Simulation103	190	-0.8	0	-0.205735	-0.37213	15.9906
Simulation104	200	-0.8	0	-0.213654	-0.387849	16.1778
Simulation105	210	-0.8	0	-0.221376	-0.403295	16.3475
Simulation106	220	-0.8	0	-0.228909	-0.418476	16.5019
Simulation107	230	-0.8	0	-0.236261	-0.433403	16.6429
Simulation108	240	-0.8	0	-0.24344	-0.448085	16.7722
Simulation109	250	-0.8	0	-0.250452	-0.462531	16.8911
Simulation110	260	-0.8	0	-0.257305	-0.476749	17.0007
Simulation111	270	-0.8	0	-0.264004	-0.490748	17.1021
Simulation112	280	-0.8	0	-0.270556	-0.504534	17.1961
Simulation113	290	-0.8	0	-0.276966	-0.518114	17.2836
Simulation114	300	-0.8	0	-0.28324	-0.531495	17.3651
Simulation115	310	-0.8	0	-0.289382	-0.544684	17.4412
Simulation116	320	-0.8	0	-0.295397	-0.557687	17.5125
Simulation117	330	-0.8	0	-0.301289	-0.570508	17.5793
Simulation118	340	-0.8	0	-0.307064	-0.583155	17.6421
Simulation119	350	-0.8	0	-0.312724	-0.595631	17.7013
Simulation120	360	-0.8	0	-0.318274	-0.607942	17.7571
Simulation121	370	-0.8	0	-0.323717	-0.620092	17.8098
Simulation122	380	-0.8	0	-0.329057	-0.632087	17.8597
Simulation123	390	-0.8	0	-0.334298	-0.643929	17.9069
Simulation124	400	-0.8	0	-0.339442	-0.655625	17.9518
Simulation125	100	-1	0	-0.127902	-0.223663	12.7275
Simulation126	110	-1	0	-0.138762	-0.243758	13.3894
Simulation127	120	-1	0	-0.149335	-0.263508	13.9916
Simulation128	130	-1	0	-0.159634	-0.282926	14.5414
Simulation129	140	-1	0	-0.169672	-0.302025	14.9287
Simulation130	150	-1	0	-0.179458	-0.320816	15.2559
Simulation131	160	-1	0	-0.189005	-0.339312	15.5451
Simulation132	170	-1	0	-0.19832	-0.357521	15.8021
Simulation133	180	-1	0	-0.207415	-0.375455	16.0315
Simulation134	190	-1	0	-0.216297	-0.393122	16.2372
Simulation135	200	-1	0	-0.224974	-0.410532	16.4225
Simulation136	210	-1	0	-0.233455	-0.427693	16.5902
Simulation137	220	-1	0	-0.241746	-0.444612	16.7424
Simulation138	230	-1	0	-0.249856	-0.461298	16.8812
Simulation139	240	-1	0	-0.257789	-0.477758	17.0082
Simulation140	250	-1	0	-0.265553	-0.493997	17.1248
Simulation141	260	-1	0	-0.273153	-0.510024	17.2321
Simulation142	270	-1	0	-0.280595	-0.525844	17.3312
Simulation143	280	-1	0	-0.287885	-0.541463	17.423
Simulation144	290	-1	0	-0.295027	-0.556886	17.5082
Simulation145	300	-1	0	-0.302027	-0.57212	17.5875
Simulation146	310	-1	0	-0.308889	-0.587168	17.6615
Simulation147	320	-1	0	-0.315616	-0.602037	17.7306
Simulation148	330	-1	0	-0.322215	-0.616731	17.7955
Simulation149	340	-1	0	-0.328688	-0.631255	17.8563
Simulation150	350	-1	0	-0.33504	-0.645612	17.9135
Simulation151	360	-1	0	-0.341273	-0.659807	17.9674
Simulation152	370	-1	0	-0.347393	-0.673844	18.0183
Simulation153	380	-1	0	-0.353401	-0.687727	18.0663
Simulation154	390	-1	0	-0.359302	-0.70146	18.1118
Simulation155	400	-1	0	-0.365098	-0.715045	18.155
Simulation156	100	-1.2	0	-0.130844	-0.229087	12.9113
Simulation157	110	-1.2	0	-0.142203	-0.250165	13.5898
Simulation158	120	-1.2	0	-0.153297	-0.270955	14.2072
Simulation159	130	-1.2	0	-0.164135	-0.291467	14.7283
Simulation160	140	-1.2	0	-0.174726	-0.311709	15.1018
Simulation161	150	-1.2	0	-0.18508	-0.331688	15.4296
Simulation162	160	-1.2	0	-0.195205	-0.351414	15.7188
Simulation163	170	-1.2	0	-0.205109	-0.370894	15.9752
Simulation164	180	-1.2	0	-0.2148	-0.390134	16.2037
Simulation165	190	-1.2	0	-0.224284	-0.409142	16.4083
Simulation166	200	-1.2	0	-0.233569	-0.427924	16.5924
Simulation167	210	-1.2	0	-0.24266	-0.446486	16.7586
Simulation168	220	-1.2	0	-0.251565	-0.464834	16.9093
Simulation169	230	-1.2	0	-0.26029	-0.482974	17.0466
Simulation170	240	-1.2	0	-0.268839	-0.500911	17.172
Simulation171	250	-1.2	0	-0.277219	-0.518651	17.2869
Simulation172	260	-1.2	0	-0.285434	-0.536197	17.3927
Simulation173	270	-1.2	0	-0.29349	-0.553556	17.4902
Simulation174	280	-1.2	0	-0.301391	-0.570731	17.5804
Simulation175	290	-1.2	0	-0.309142	-0.587728	17.6641
Simulation176	300	-1.2	0	-0.316748	-0.604549	17.742
Simulation177	310	-1.2	0	-0.324212	-0.6212	17.8145
Simulation178	320	-1.2	0	-0.331538	-0.637684	17.8823
Simulation179	330	-1.2	0	-0.338731	-0.654005	17.9457
Simulation180	340	-1.2	0	-0.345794	-0.670166	18.0052
Simulation181	350	-1.2	0	-0.35273	-0.686171	18.0611
Simulation182	360	-1.2	0	-0.359543	-0.702023	18.1137
Simulation183	370	-1.2	0	-0.366237	-0.717727	18.1633
Simulation184	380	-1.2	0	-0.372815	-0.733283	18.2101
Simulation185	390	-1.2	0	-0.379279	-0.748697	18.2544
Simulation186	400	-1.2	0	-0.385633	-0.76397	18.2964
Simulation187	100	-1.4	0	-0.133072	-0.233205	13.0483
Simulation188	110	-1.4	0	-0.144822	-0.255055	13.7394
Simulation189	120	-1.4	0	-0.156325	-0.276667	14.3685
Simulation190	130	-1.4	0	-0.167589	-0.298048	14.8547
Simulation191	140	-1.4	0	-0.178622	-0.319204	15.2292
Simulation192	150	-1.4	0	-0.189431	-0.340142	15.5574
Simulation193	160	-1.4	0	-0.200022	-0.360865	15.8466
Simulation194	170	-1.4	0	-0.210402	-0.38138	16.1026
Simulation195	180	-1.4	0	-0.220577	-0.401692	16.3305
Simulation196	190	-1.4	0	-0.230554	-0.421806	16.5343
Simulation197	200	-1.4	0	-0.240337	-0.441726	16.7173
Simulation198	210	-1.4	0	-0.249932	-0.461457	16.8825
Simulation199	220	-1.4	0	-0.259345	-0.481003	17.0322
Simulation200	230	-1.4	0	-0.268581	-0.500368	17.1683
Simulation201	240	-1.4	0	-0.277644	-0.519556	17.2926
Simulation202	250	-1.4	0	-0.28654	-0.538571	17.4064
Simulation203	260	-1.4	0	-0.295272	-0.557416	17.511
Simulation204	270	-1.4	0	-0.303845	-0.576096	17.6074
Simulation205	280	-1.4	0	-0.312264	-0.594614	17.6966
Simulation206	290	-1.4	0	-0.320531	-0.612972	17.7792
Simulation207	300	-1.4	0	-0.328652	-0.631174	17.856
Simulation208	310	-1.4	0	-0.33663	-0.649223	17.9275
Simulation209	320	-1.4	0	-0.344468	-0.667123	17.9942
Simulation210	330	-1.4	0	-0.35217	-0.684875	18.0566
Simulation211	340	-1.4	0	-0.35974	-0.702483	18.1152
Simulation212	350	-1.4	0	-0.36718	-0.719949	18.1701
Simulation213	360	-1.4	0	-0.374494	-0.737276	18.2218
Simulation214	370	-1.4	0	-0.381685	-0.754467	18.2705
Simulation215	380	-1.4	0	-0.388756	-0.771523	18.3165
Simulation216	390	-1.4	0	-0.395709	-0.788447	18.36
Simulation217	400	-1.4	0	-0.402548	-0.805242	18.4011
Simulation218	100	-1.6	0	-0.13482	-0.236441	13.1544
Simulation219	110	-1.6	0	-0.146884	-0.258912	13.8555
Simulation220	120	-1.6	0	-0.158718	-0.28119	14.4939
Simulation221	130	-1.6	0	-0.170328	-0.30328	14.9517
Simulation222	140	-1.6	0	-0.181721	-0.325185	15.327
Simulation223	150	-1.6	0	-0.192902	-0.346911	15.6555
Simulation224	160	-1.6	0	-0.203877	-0.36846	15.9446
Simulation225	170	-1.6	0	-0.214651	-0.389837	16.2004
Simulation226	180	-1.6	0	-0.225228	-0.411045	16.4278
Simulation227	190	-1.6	0	-0.235615	-0.432087	16.6309
Simulation228	200	-1.6	0	-0.245815	-0.452968	16.8133
Simulation229	210	-1.6	0	-0.255834	-0.473689	16.9777
Simulation230	220	-1.6	0	-0.265675	-0.494255	17.1266
Simulation231	230	-1.6	0	-0.275344	-0.514668	17.2618
Simulation232	240	-1.6	0	-0.284843	-0.53493	17.3853
Simulation233	250	-1.6	0	-0.294178	-0.555045	17.4983
Simulation234	260	-1.6	0	-0.303352	-0.575016	17.602
Simulation235	270	-1.6	0	-0.312368	-0.594844	17.6976
Simulation236	280	-1.6	0	-0.321231	-0.614533	17.786
Simulation237	290	-1.6	0	-0.329943	-0.634084	17.8678
Simulation238	300	-1.6	0	-0.338509	-0.6535	17.9438
Simulation239	310	-1.6	0	-0.346932	-0.672784	18.0145
Simulation240	320	-1.6	0	-0.355215	-0.691937	18.0805
Simulation241	330	-1.6	0	-0.36336	-0.710961	18.1422
Simulation242	340	-1.6	0	-0.371372	-0.729859	18.2
Simulation243	350	-1.6	0	-0.379252	-0.748633	18.2543
Simulation244	360	-1.6	0	-0.387004	-0.767284	18.3053
Simulation245	370	-1.6	0	-0.394631	-0.785814	18.3533
Simulation246	380	-1.6	0	-0.402135	-0.804225	18.3987
Simulation247	390	-1.6	0	-0.409519	-0.822519	18.4415
Simulation248	400	-1.6	0	-0.416785	-0.840697	18.482
Simulation249	100	-1.8	0	-0.136228	-0.239052	13.239
Simulation250	110	-1.8	0	-0.148549	-0.262034	13.9482
Simulation251	120	-1.8	0	-0.160656	-0.284863	14.5941
Simulation252	130	-1.8	0	-0.172554	-0.307541	15.0285
Simulation253	140	-1.8	0	-0.184246	-0.330072	15.4044
Simulation254	150	-1.8	0	-0.195739	-0.352458	15.7332
Simulation255	160	-1.8	0	-0.207035	-0.374703	16.0223
Simulation256	170	-1.8	0	-0.21814	-0.396808	16.2778
Simulation257	180	-1.8	0	-0.229057	-0.418777	16.5048
Simulation258	190	-1.8	0	-0.239792	-0.440611	16.7075
Simulation259	200	-1.8	0	-0.250347	-0.462313	16.8893
Simulation260	210	-1.8	0	-0.260726	-0.483886	17.0532
Simulation261	220	-1.8	0	-0.270934	-0.505331	17.2014
Simulation262	230	-1.8	0	-0.280974	-0.526651	17.3361
Simulation263	240	-1.8	0	-0.290848	-0.547847	17.4589
Simulation264	250	-1.8	0	-0.300562	-0.568922	17.5712
Simulation265	260	-1.8	0	-0.310118	-0.589877	17.6744
Simulation266	270	-1.8	0	-0.319519	-0.610714	17.7693
Simulation267	280	-1.8	0	-0.328768	-0.631435	17.857
Simulation268	290	-1.8	0	-0.337869	-0.652042	17.9382
Simulation269	300	-1.8	0	-0.346824	-0.672535	18.0136
Simulation270	310	-1.8	0	-0.355637	-0.692918	18.0838
Simulation271	320	-1.8	0	-0.36431	-0.713191	18.1492
Simulation272	330	-1.8	0	-0.372845	-0.733355	18.2103
Simulation273	340	-1.8	0	-0.381246	-0.753413	18.2676
Simulation274	350	-1.8	0	-0.389516	-0.773365	18.3213
Simulation275	360	-1.8	0	-0.397656	-0.793213	18.3718
Simulation276	370	-1.8	0	-0.405669	-0.812958	18.4194
Simulation277	380	-1.8	0	-0.413558	-0.832601	18.4642
Simulation278	390	-1.8	0	-0.421325	-0.852144	18.5065
Simulation279	400	-1.8	0	-0.428972	-0.871588	18.5466
Simulation280	100	-2	0	-0.137387	-0.241203	13.3081
Simulation281	110	-2	0	-0.149924	-0.264613	14.024
Simulation282	120	-2	0	-0.16226	-0.287905	14.6578
Simulation283	130	-2	0	-0.174399	-0.31108	15.0908
Simulation284	140	-2	0	-0.186345	-0.334141	15.4673
Simulation285	150	-2	0	-0.198101	-0.35709	15.7963
Simulation286	160	-2	0	-0.209671	-0.379928	16.0854
Simulation287	170	-2	0	-0.221058	-0.402657	16.3407
Simulation288	180	-2	0	-0.232267	-0.42528	16.5675
Simulation289	190	-2	0	-0.2433	-0.447797	16.7698
Simulation290	200	-2	0	-0.25416	-0.470212	16.9512
Simulation291	210	-2	0	-0.264851	-0.492524	17.1145
Simulation292	220	-2	0	-0.275376	-0.514736	17.2623
Simulation293	230	-2	0	-0.285738	-0.536849	17.3965
Simulation294	240	-2	0	-0.29594	-0.558865	17.5187
Simulation295	250	-2	0	-0.305984	-0.580785	17.6306
Simulation296	260	-2	0	-0.315874	-0.60261	17.7332
Simulation297	270	-2	0	-0.325613	-0.624341	17.8277
Simulation298	280	-2	0	-0.335202	-0.64598	17.9149
Simulation299	290	-2	0	-0.344645	-0.667527	17.9957
Simulation300	300	-2	0	-0.353943	-0.688985	18.0706
Simulation301	310	-2	0	-0.363101	-0.710353	18.1403
Simulation302	320	-2	0	-0.37212	-0.731633	18.2053
Simulation303	330	-2	0	-0.381002	-0.752826	18.266
Simulation304	340	-2	0	-0.38975	-0.773933	18.3228
Simulation305	350	-2	0	-0.398366	-0.794954	18.3761
Simulation306	360	-2	0	-0.406852	-0.815892	18.4262
Simulation307	370	-2	0	-0.415212	-0.836745	18.4734
Simulation308	380	-2	0	-0.423445	-0.857516	18.5178
Simulation309	390	-2	0	-0.431556	-0.878205	18.5598
Simulation310	400	-2	0	-0.439546	-0.898812	18.5995
Simulation311	100	-2.2	0	-0.138358	-0.243006	13.3656
Simulation312	110	-2.2	0	-0.151078	-0.266781	14.0871
Simulation313	120	-2.2	0	-0.163609	-0.290468	14.7087
Simulation314	130	-2.2	0	-0.175954	-0.314068	15.1425
Simulation315	140	-2.2	0	-0.188116	-0.337584	15.5194
Simulation316	150	-2.2	0	-0.200099	-0.361016	15.8486
Simulation317	160	-2.2	0	-0.211905	-0.384367	16.1376
Simulation318	170	-2.2	0	-0.223536	-0.407637	16.3928
Simulation319	180	-2.2	0	-0.234997	-0.430829	16.6193
Simulation320	190	-2.2	0	-0.246289	-0.453942	16.8214
Simulation321	200	-2.2	0	-0.257415	-0.476979	17.0024
Simulation322	210	-2.2	0	-0.268378	-0.499941	17.1654
Simulation323	220	-2.2	0	-0.279181	-0.522828	17.3128
Simulation324	230	-2.2	0	-0.289826	-0.545641	17.4466
Simulation325	240	-2.2	0	-0.300315	-0.568383	17.5685
Simulation326	250	-2.2	0	-0.310651	-0.591052	17.6799
Simulation327	260	-2.2	0	-0.320836	-0.613652	17.7822
Simulation328	270	-2.2	0	-0.330873	-0.636181	17.8762
Simulation329	280	-2.2	0	-0.340763	-0.658642	17.9631
Simulation330	290	-2.2	0	-0.35051	-0.681034	18.0434
Simulation331	300	-2.2	0	-0.360115	-0.703359	18.118
Simulation332	310	-2.2	0	-0.36958	-0.725617	18.1873
Simulation333	320	-2.2	0	-0.378908	-0.747809	18.2519
Simulation334	330	-2.2	0	-0.388101	-0.769936	18.3123
Simulation335	340	-2.2	0	-0.39716	-0.791997	18.3688
Simulation336	350	-2.2	0	-0.406087	-0.813995	18.4218
Simulation337	360	-2.2	0	-0.414886	-0.835928	18.4716
Simulation338	370	-2.2	0	-0.423557	-0.857798	18.5184
Simulation339	380	-2.2	0	-0.432102	-0.879605	18.5625
Simulation340	390	-2.2	0	-0.440523	-0.90135	18.6042
Simulation341	400	-2.2	0	-0.448823	-0.923032	18.6436
Simulation342	100	-2.4	0	-0.139183	-0.24454	13.4141
Simulation343	110	-2.4	0	-0.15206	-0.268628	14.1405
Simulation344	120	-2.4	0	-0.164759	-0.292656	14.7515
Simulation345	130	-2.4	0	-0.177283	-0.316624	15.186
Simulation346	140	-2.4	0	-0.189633	-0.340535	15.5632
Simulation347	150	-2.4	0	-0.201812	-0.364388	15.8926
Simulation348	160	-2.4	0	-0.213823	-0.388187	16.1816
Simulation349	170	-2.4	0	-0.225668	-0.411931	16.4367
Simulation350	180	-2.4	0	-0.237349	-0.435621	16.6631
Simulation351	190	-2.4	0	-0.248868	-0.459259	16.8648
Simulation352	200	-2.4	0	-0.260228	-0.482845	17.0456
Simulation353	210	-2.4	0	-0.271431	-0.506381	17.2083
Simulation354	220	-2.4	0	-0.282479	-0.529867	17.3554
Simulation355	230	-2.4	0	-0.293373	-0.553303	17.4888
Simulation356	240	-2.4	0	-0.304117	-0.576692	17.6104
Simulation357	250	-2.4	0	-0.314712	-0.600032	17.7215
Simulation358	260	-2.4	0	-0.32516	-0.623325	17.8235
Simulation359	270	-2.4	0	-0.335463	-0.646572	17.9172
Simulation360	280	-2.4	0	-0.345623	-0.669773	18.0038
Simulation361	290	-2.4	0	-0.355641	-0.692929	18.0838
Simulation362	300	-2.4	0	-0.365521	-0.716039	18.1581
Simulation363	310	-2.4	0	-0.375263	-0.739105	18.2271
Simulation364	320	-2.4	0	-0.384869	-0.762127	18.2914
Simulation365	330	-2.4	0	-0.394341	-0.785106	18.3515
Simulation366	340	-2.4	0	-0.403681	-0.80804	18.4078
Simulation367	350	-2.4	0	-0.412891	-0.830932	18.4605
Simulation368	360	-2.4	0	-0.421972	-0.853781	18.51
Simulation369	370	-2.4	0	-0.430925	-0.876587	18.5566
Simulation370	380	-2.4	0	-0.439754	-0.899351	18.6005
Simulation371	390	-2.4	0	-0.448458	-0.922073	18.6419
Simulation372	400	-2.4	0	-0.45704	-0.944753	18.681
Simulation373	100	-2.6	0	-0.139893	-0.245861	13.4557
Simulation374	110	-2.6	0	-0.152907	-0.270222	14.1863
Simulation375	120	-2.6	0	-0.165752	-0.294546	14.7881
Simulation376	130	-2.6	0	-0.178431	-0.318836	15.2231
Simulation377	140	-2.6	0	-0.190946	-0.343092	15.6006
Simulation378	150	-2.6	0	-0.203297	-0.367316	15.9301
Simulation379	160	-2.6	0	-0.215489	-0.391509	16.2192
Simulation380	170	-2.6	0	-0.227521	-0.41567	16.4742
Simulation381	180	-2.6	0	-0.239396	-0.439802	16.7004
Simulation382	190	-2.6	0	-0.251117	-0.463905	16.902
Simulation383	200	-2.6	0	-0.262684	-0.48798	17.0825
Simulation384	210	-2.6	0	-0.274099	-0.512028	17.245
Simulation385	220	-2.6	0	-0.285365	-0.536048	17.3918
Simulation386	230	-2.6	0	-0.296482	-0.560043	17.525
Simulation387	240	-2.6	0	-0.307454	-0.584012	17.6463
Simulation388	250	-2.6	0	-0.31828	-0.607956	17.7572
Simulation389	260	-2.6	0	-0.328964	-0.631875	17.8588
Simulation390	270	-2.6	0	-0.339506	-0.655771	17.9523
Simulation391	280	-2.6	0	-0.349908	-0.679643	18.0386
Simulation392	290	-2.6	0	-0.360172	-0.703491	18.1184
Simulation393	300	-2.6	0	-0.370299	-0.727317	18.1924
Simulation394	310	-2.6	0	-0.38029	-0.75112	18.2612
Simulation395	320	-2.6	0	-0.390149	-0.774901	18.3253
Simulation396	330	-2.6	0	-0.399875	-0.79866	18.3852
Simulation397	340	-2.6	0	-0.40947	-0.822396	18.4412
Simulation398	350	-2.6	0	-0.418936	-0.846111	18.4937
Simulation399	360	-2.6	0	-0.428274	-0.869805	18.543
Simulation400	370	-2.6	0	-0.437486	-0.893477	18.5894
Simulation401	380	-2.6	0	-0.446573	-0.917128	18.6331
Simulation402	390	-2.6	0	-0.455536	-0.940757	18.6743
Simulation403	400	-2.6	0	-0.464377	-0.964365	18.7132
Simulation404	100	-2.8	0	-0.14051	-0.247011	13.4918
Simulation405	110	-2.8	0	-0.153644	-0.27161	14.2259
Simulation406	120	-2.8	0	-0.166618	-0.296196	14.8196
Simulation407	130	-2.8	0	-0.179434	-0.320769	15.2551
Simulation408	140	-2.8	0	-0.192093	-0.345331	15.633
Simulation409	150	-2.8	0	-0.204598	-0.369883	15.9626
Simulation410	160	-2.8	0	-0.216948	-0.394425	16.2517
Simulation411	170	-2.8	0	-0.229147	-0.418958	16.5066
Simulation412	180	-2.8	0	-0.241195	-0.443484	16.7327
Simulation413	190	-2.8	0	-0.253095	-0.468002	16.9341
Simulation414	200	-2.8	0	-0.264846	-0.492514	17.1145
Simulation415	210	-2.8	0	-0.276452	-0.517021	17.2767
Simulation416	220	-2.8	0	-0.287913	-0.541522	17.4233
Simulation417	230	-2.8	0	-0.299231	-0.566019	17.5563
Simulation418	240	-2.8	0	-0.310406	-0.590513	17.6774
Simulation419	250	-2.8	0	-0.321441	-0.615003	17.788
Simulation420	260	-2.8	0	-0.332337	-0.63949	17.8894
Simulation421	270	-2.8	0	-0.343095	-0.663975	17.9827
Simulation422	280	-2.8	0	-0.353716	-0.688457	18.0688
Simulation423	290	-2.8	0	-0.364202	-0.712938	18.1484
Simulation424	300	-2.8	0	-0.374554	-0.737418	18.2222
Simulation425	310	-2.8	0	-0.384773	-0.761896	18.2908
Simulation426	320	-2.8	0	-0.394861	-0.786374	18.3547
Simulation427	330	-2.8	0	-0.404818	-0.810851	18.4144
Simulation428	340	-2.8	0	-0.414646	-0.835327	18.4702
Simulation429	350	-2.8	0	-0.424347	-0.859803	18.5226
Simulation430	360	-2.8	0	-0.43392	-0.884279	18.5717
Simulation431	370	-2.8	0	-0.443369	-0.908754	18.6179
Simulation432	380	-2.8	0	-0.452693	-0.933229	18.6614
Simulation433	390	-2.8	0	-0.461894	-0.957704	18.7025
Simulation434	400	-2.8	0	-0.470973	-0.982179	18.7413
Simulation435	100	-3	0	-0.141052	-0.24802	13.5233
Simulation436	110	-3	0	-0.154292	-0.272831	14.2606
Simulation437	120	-3	0	-0.16738	-0.297648	14.8471
Simulation438	130	-3	0	-0.180317	-0.322473	15.2831
Simulation439	140	-3	0	-0.193105	-0.347307	15.6612
Simulation440	150	-3	0	-0.205745	-0.372151	15.9909
Simulation441	160	-3	0	-0.218239	-0.397006	16.28
Simulation442	170	-3	0	-0.230586	-0.421872	16.5349
Simulation443	180	-3	0	-0.242789	-0.44675	16.7608
Simulation444	190	-3	0	-0.254849	-0.471642	16.9621
Simulation445	200	-3	0	-0.266766	-0.496548	17.1423
Simulation446	210	-3	0	-0.278543	-0.521468	17.3044
Simulation447	220	-3	0	-0.29018	-0.546405	17.4508
Simulation448	230	-3	0	-0.301678	-0.571357	17.5836
Simulation449	240	-3	0	-0.313038	-0.596326	17.7045
Simulation450	250	-3	0	-0.324262	-0.621312	17.815
Simulation451	260	-3	0	-0.33535	-0.646317	17.9162
Simulation452	270	-3	0	-0.346304	-0.671339	18.0094
Simulation453	280	-3	0	-0.357125	-0.696381	18.0952
Simulation454	290	-3	0	-0.367813	-0.721441	18.1747
Simulation455	300	-3	0	-0.37837	-0.746521	18.2483
Simulation456	310	-3	0	-0.388796	-0.771621	18.3168
Simulation457	320	-3	0	-0.399094	-0.796741	18.3805
Simulation458	330	-3	0	-0.409263	-0.821882	18.44
Simulation459	340	-3	0	-0.419305	-0.847042	18.4957
Simulation460	350	-3	0	-0.429221	-0.872224	18.5479
Simulation461	360	-3	0	-0.439011	-0.897426	18.5968
Simulation462	370	-3	0	-0.448677	-0.922649	18.6429
Simulation463	380	-3	0	-0.45822	-0.947893	18.6863
Simulation464	390	-3	0	-0.467641	-0.973158	18.7272
Simulation465	400	-3	0	-0.47694	-0.998443	18.7659
Simulation1	100	-0.2	-1.2	-1.20638	-1.20983	0.330366
Simulation2	110	-0.2	-1.2	-1.207	-1.21079	0.361952
Simulation3	120	-0.2	-1.2	-1.20762	-1.21174	0.393288
Simulation4	130	-0.2	-1.2	-1.20823	-1.21269	0.424378
Simulation5	140	-0.2	-1.2	-1.20884	-1.21363	0.455226
Simulation6	150	-0.2	-1.2	-1.20945	-1.21457	0.485834
Simulation7	160	-0.2	-1.2	-1.21006	-1.2155	0.516207
Simulation8	170	-0.2	-1.2	-1.21066	-1.21643	0.546346
Simulation9	180	-0.2	-1.2	-1.21127	-1.21735	0.576256
Simulation10	190	-0.2	-1.2	-1.21186	-1.21827	0.605938
Simulation11	200	-0.2	-1.2	-1.21246	-1.21918	0.635397
Simulation12	210	-0.2	-1.2	-1.21305	-1.22009	0.664635
Simulation13	220	-0.2	-1.2	-1.21364	-1.221	0.693655
Simulation14	230	-0.2	-1.2	-1.21423	-1.2219	0.722459
Simulation15	240	-0.2	-1.2	-1.21481	-1.2228	0.751051
Simulation16	250	-0.2	-1.2	-1.2154	-1.22369	0.779433
Simulation17	260	-0.2	-1.2	-1.21598	-1.22458	0.807608
Simulation18	270	-0.2	-1.2	-1.21655	-1.22547	0.835579
Simulation19	280	-0.2	-1.2	-1.21713	-1.22635	0.863347
Simulation20	290	-0.2	-1.2	-1.2177	-1.22723	0.890916
Simulation21	300	-0.2	-1.2	-1.21827	-1.2281	0.918287
Simulation22	310	-0.2	-1.2	-1.21884	-1.22897	0.945465
Simulation23	320	-0.2	-1.2	-1.2194	-1.22984	0.972449
Simulation24	330	-0.2	-1.2	-1.21997	-1.2307	0.999244
Simulation25	340	-0.2	-1.2	-1.22053	-1.23156	1.02585
Simulation26	350	-0.2	-1.2	-1.22109	-1.23241	1.05227
Simulation27	360	-0.2	-1.2	-1.22164	-1.23326	1.07851
Simulation28	370	-0.2	-1.2	-1.2222	-1.23411	1.10457
Simulation29	380	-0.2	-1.2	-1.22275	-1.23495	1.13045
Simulation30	390	-0.2	-1.2	-1.2233	-1.23579	1.15615
Simulation31	400	-0.2	-1.2	-1.22384	-1.23663	1.18168
Simulation32	100	-0.4	-1.2	-1.24932	-1.27537	2.2944
Simulation33	110	-0.4	-1.2	-1.25397	-1.28239	2.48209
Simulation34	120	-0.4	-1.2	-1.25857	-1.28933	2.6636
Simulation35	130	-0.4	-1.2	-1.26312	-1.29619	2.83922
Simulation36	140	-0.4	-1.2	-1.26764	-1.30297	3.00922
Simulation37	150	-0.4	-1.2	-1.27211	-1.30967	3.17385
Simulation38	160	-0.4	-1.2	-1.27655	-1.31631	3.33334
Simulation39	170	-0.4	-1.2	-1.28095	-1.32287	3.48791
Simulation40	180	-0.4	-1.2	-1.28531	-1.32937	3.63778
Simulation41	190	-0.4	-1.2	-1.28963	-1.33579	3.78314
Simulation42	200	-0.4	-1.2	-1.29392	-1.34216	3.92419
Simulation43	210	-0.4	-1.2	-1.29818	-1.34846	4.06108
Simulation44	220	-0.4	-1.2	-1.3024	-1.3547	4.194
Simulation45	230	-0.4	-1.2	-1.30659	-1.36088	4.3231
Simulation46	240	-0.4	-1.2	-1.31075	-1.367	4.44852
Simulation47	250	-0.4	-1.2	-1.31488	-1.37307	4.57042
Simulation48	260	-0.4	-1.2	-1.31898	-1.37908	4.68893
Simulation49	270	-0.4	-1.2	-1.32305	-1.38503	4.80417
Simulation50	280	-0.4	-1.2	-1.32709	-1.39094	4.91626
Simulation51	290	-0.4	-1.2	-1.33111	-1.39679	5.02533
Simulation52	300	-0.4	-1.2	-1.3351	-1.40259	5.13147
Simulation53	310	-0.4	-1.2	-1.33906	-1.40835	5.23481
Simulation54	320	-0.4	-1.2	-1.343	-1.41405	5.33542
Simulation55	330	-0.4	-1.2	-1.34691	-1.41971	5.43342
Simulation56	340	-0.4	-1.2	-1.3508	-1.42533	5.52889
Simulation57	350	-0.4	-1.2	-1.35467	-1.4309	5.62192
Simulation58	360	-0.4	-1.2	-1.35851	-1.43642	5.71259
Simulation59	370	-0.4	-1.2	-1.36233	-1.4419	5.80098
Simulation60	380	-0.4	-1.2	-1.36613	-1.44734	5.88717
Simulation61	390	-0.4	-1.2	-1.3699	-1.45274	5.97122
Simulation62	400	-0.4	-1.2	-1.37366	-1.4581	6.0532
Simulation63	100	-0.6	-1.2	-1.3018	-1.35382	4.1754
Simulation64	110	-0.6	-1.2	-1.31178	-1.36852	4.47922
Simulation65	120	-0.6	-1.2	-1.32174	-1.38312	4.76737
Simulation66	130	-0.6	-1.2	-1.33169	-1.39763	5.0408
Simulation67	140	-0.6	-1.2	-1.34162	-1.41205	5.30036
Simulation68	150	-0.6	-1.2	-1.35154	-1.4264	5.54687
Simulation69	160	-0.6	-1.2	-1.36146	-1.44066	5.78105
Simulation70	170	-0.6	-1.2	-1.37138	-1.45485	6.00361
Simulation71	180	-0.6	-1.2	-1.38129	-1.46897	6.21518
Simulation72	190	-0.6	-1.2	-1.3912	-1.48302	6.41634
Simulation73	200	-0.6	-1.2	-1.40112	-1.49701	6.60766
Simulation74	210	-0.6	-1.2	-1.41104	-1.51094	6.78966
Simulation75	220	-0.6	-1.2	-1.42097	-1.52481	6.9628
Simulation76	230	-0.6	-1.2	-1.4309	-1.53862	7.12754
Simulation77	240	-0.6	-1.2	-1.44084	-1.55238	7.28431
Simulation78	250	-0.6	-1.2	-1.45078	-1.56609	7.4335
Simulation79	260	-0.6	-1.2	-1.46074	-1.57975	7.57548
Simulation80	270	-0.6	-1.2	-1.4707	-1.59336	7.71059
Simulation81	280	-0.6	-1.2	-1.48067	-1.60691	7.83918
Simulation82	290	-0.6	-1.2	-1.49065	-1.62043	7.96155
Simulation83	300	-0.6	-1.2	-1.50063	-1.63389	8.07799
Simulation84	310	-0.6	-1.2	-1.51063	-1.64731	8.18878
Simulation85	320	-0.6	-1.2	-1.52062	-1.66068	8.29418
Simulation86	330	-0.6	-1.2	-1.53063	-1.674	8.39446
Simulation87	340	-0.6	-1.2	-1.54063	-1.68728	8.48984
Simulation88	350	-0.6	-1.2	-1.55064	-1.70051	8.58054
Simulation89	360	-0.6	-1.2	-1.56064	-1.71369	8.66679
Simulation90	370	-0.6	-1.2	-1.57064	-1.72682	8.7488
Simulation91	380	-0.6	-1.2	-1.58064	-1.7399	8.82675
Simulation92	390	-0.6	-1.2	-1.59064	-1.75293	8.90084
Simulation93	400	-0.6	-1.2	-1.60062	-1.7659	8.97124
Simulation94	100	-0.8	-1.2	-1.35258	-1.42789	5.57184
Simulation95	110	-0.8	-1.2	-1.36866	-1.45096	5.9437
Simulation96	120	-0.8	-1.2	-1.38495	-1.47416	6.29057
Simulation97	130	-0.8	-1.2	-1.40146	-1.49749	6.61404
Simulation98	140	-0.8	-1.2	-1.41821	-1.52096	6.91553
Simulation99	150	-0.8	-1.2	-1.4352	-1.54459	7.19638
Simulation100	160	-0.8	-1.2	-1.45245	-1.56838	7.45778
Simulation101	170	-0.8	-1.2	-1.46997	-1.59235	7.70086
Simulation102	180	-0.8	-1.2	-1.48775	-1.61651	7.92666
Simulation103	190	-0.8	-1.2	-1.50582	-1.64086	8.13613
Simulation104	200	-0.8	-1.2	-1.52416	-1.66539	8.33019
Simulation105	210	-0.8	-1.2	-1.54278	-1.69012	8.50967
Simulation106	220	-0.8	-1.2	-1.56167	-1.71504	8.6754
Simulation107	230	-0.8	-1.2	-1.58082	-1.74014	8.82813
Simulation108	240	-0.8	-1.2	-1.60024	-1.76541	8.96861
Simulation109	250	-0.8	-1.2	-1.61989	-1.79084	9.09755
Simulation110	260	-0.8	-1.2	-1.63977	-1.81641	9.21565
Simulation111	270	-0.8	-1.2	-1.65984	-1.8421	9.32356
Simulation112	280	-0.8	-1.2	-1.6801	-1.8679	9.42197
Simulation113	290	-0.8	-1.2	-1.7005	-1.89376	9.51149
Simulation114	300	-0.8	-1.2	-1.72102	-1.91967	9.59277
Simulation115	310	-0.8	-1.2	-1.74163	-1.9456	9.66641
Simulation116	320	-0.8	-1.2	-1.7623	-1.97151	9.733
Simulation117	330	-0.8	-1.2	-1.78299	-1.99738	9.7931
Simulation118	340	-0.8	-1.2	-1.80366	-2.02316	9.84726
Simulation119	350	-0.8	-1.2	-1.82429	-2.04884	9.89599
Simulation120	360	-0.8	-1.2	-1.84484	-2.07438	9.9398
Simulation121	370	-0.8	-1.2	-1.86529	-2.09976	9.97913
Simulation122	380	-0.8	-1.2	-1.8856	-2.12495	10.0144
Simulation123	390	-0.8	-1.2	-1.90576	-2.14992	10.0461
Simulation124	400	-0.8	-1.2	-1.92574	-2.17466	10.0744
Simulation125	100	-1	-1.2	-1.40081	-1.49657	6.60174
Simulation126	110	-1	-1.2	-1.4239	-1.5289	7.01238
Simulation127	120	-1	-1.2	-1.44777	-1.56194	7.38905
Simulation128	130	-1	-1.2	-1.47246	-1.59575	7.73371
Simulation129	140	-1	-1.2	-1.49803	-1.63038	8.04813
Simulation130	150	-1	-1.2	-1.52452	-1.66588	8.33389
Simulation131	160	-1	-1.2	-1.55199	-1.7023	8.59251
Simulation132	170	-1	-1.2	-1.58046	-1.73966	8.82537
Simulation133	180	-1	-1.2	-1.60994	-1.77798	9.03385
Simulation134	190	-1	-1.2	-1.64042	-1.81724	9.2193
Simulation135	200	-1	-1.2	-1.67186	-1.85741	9.38312
Simulation136	210	-1	-1.2	-1.7042	-1.89843	9.52675
Simulation137	220	-1	-1.2	-1.73734	-1.94021	9.65169
Simulation138	230	-1	-1.2	-1.77117	-1.98262	9.75955
Simulation139	240	-1	-1.2	-1.80555	-2.02552	9.85194
Simulation140	250	-1	-1.2	-1.84031	-2.06875	9.93052
Simulation141	260	-1	-1.2	-1.87529	-2.11216	9.99694
Simulation142	270	-1	-1.2	-1.91031	-2.15556	10.0528
Simulation143	280	-1	-1.2	-1.94524	-2.19881	10.0995
Simulation144	290	-1	-1.2	-1.97991	-2.24177	10.1385
Simulation145	300	-1	-1.2	-2.01421	-2.2843	10.1709
Simulation146	310	-1	-1.2	-2.04804	-2.32632	10.1979
Simulation147	320	-1	-1.2	-2.0813	-2.36772	10.2204
Simulation148	330	-1	-1.2	-2.11395	-2.40846	10.2391
Simulation149	340	-1	-1.2	-2.14592	-2.44849	10.2546
Simulation150	350	-1	-1.2	-2.1772	-2.48777	10.2676
Simulation151	360	-1	-1.2	-2.20776	-2.52629	10.2785
Simulation152	370	-1	-1.2	-2.23758	-2.56404	10.2876
Simulation153	380	-1	-1.2	-2.26668	-2.60101	10.2953
Simulation154	390	-1	-1.2	-2.29506	-2.63722	10.3018
Simulation155	400	-1	-1.2	-2.32273	-2.67267	10.3073
Simulation156	100	-1.2	-1.2	-1.44719	-1.56115	7.38053
Simulation157	110	-1.2	-1.2	-1.47849	-1.60396	7.81165
Simulation158	120	-1.2	-1.2	-1.51162	-1.64865	8.19954
Simulation159	130	-1.2	-1.2	-1.54677	-1.69541	8.54606
Simulation160	140	-1.2	-1.2	-1.58411	-1.74443	8.85289
Simulation161	150	-1.2	-1.2	-1.62378	-1.79586	9.12162
Simulation162	160	-1.2	-1.2	-1.66587	-1.84979	9.3539
Simulation163	170	-1.2	-1.2	-1.71037	-1.90623	9.5516
Simulation164	180	-1.2	-1.2	-1.75713	-1.96504	9.71699
Simulation165	190	-1.2	-1.2	-1.80591	-2.02597	9.85282
Simulation166	200	-1.2	-1.2	-1.8563	-2.08861	9.96233
Simulation167	210	-1.2	-1.2	-1.90781	-2.15246	10.0491
Simulation168	220	-1.2	-1.2	-1.9599	-2.21698	10.1168
Simulation169	230	-1.2	-1.2	-2.01204	-2.28161	10.1691
Simulation170	240	-1.2	-1.2	-2.06377	-2.34589	10.209
Simulation171	250	-1.2	-1.2	-2.11471	-2.40942	10.2395
Simulation172	260	-1.2	-1.2	-2.16456	-2.47189	10.2626
Simulation173	270	-1.2	-1.2	-2.21314	-2.53309	10.2803
Simulation174	280	-1.2	-1.2	-2.26031	-2.5929	10.2937
Simulation175	290	-1.2	-1.2	-2.30601	-2.65123	10.3041
Simulation176	300	-1.2	-1.2	-2.35021	-2.70805	10.3121
Simulation177	310	-1.2	-1.2	-2.39291	-2.76336	10.3183
Simulation178	320	-1.2	-1.2	-2.43415	-2.81719	10.3232
Simulation179	330	-1.2	-1.2	-2.47396	-2.86957	10.327
Simulation180	340	-1.2	-1.2	-2.5124	-2.92054	10.33
Simulation181	350	-1.2	-1.2	-2.54951	-2.97015	10.3325
Simulation182	360	-1.2	-1.2	-2.58535	-3.01847	10.3344
Simulation183	370	-1.2	-1.2	-2.61998	-3.06553	10.336
Simulation184	380	-1.2	-1.2	-2.65345	-3.1114	10.3373
Simulation185	390	-1.2	-1.2	-2.68581	-3.15612	10.3384
Simulation186	400	-1.2	-1.2	-2.71712	-3.19975	10.3392
Simulation187	100	-1.4	-1.2	-1.49261	-1.62307	7.98486
Simulation188	110	-1.4	-1.2	-1.53365	-1.67802	8.42379
Simulation189	120	-1.4	-1.2	-1.57834	-1.73688	8.80911
Simulation190	130	-1.4	-1.2	-1.62714	-1.80018	9.14199
Simulation191	140	-1.4	-1.2	-1.68045	-1.86835	9.42361
Simulation192	150	-1.4	-1.2	-1.73847	-1.94163	9.6556
Simulation193	160	-1.4	-1.2	-1.80105	-2.01991	9.84073
Simulation194	170	-1.4	-1.2	-1.8676	-2.10263	9.98333
Simulation195	180	-1.4	-1.2	-1.9371	-2.18874	10.0893
Simulation196	190	-1.4	-1.2	-2.00826	-2.27692	10.1657
Simulation197	200	-1.4	-1.2	-2.07974	-2.36578	10.2194
Simulation198	210	-1.4	-1.2	-2.15042	-2.45413	10.2566
Simulation199	220	-1.4	-1.2	-2.21947	-2.54109	10.2823
Simulation200	230	-1.4	-1.2	-2.28632	-2.62605	10.2999
Simulation201	240	-1.4	-1.2	-2.35069	-2.70867	10.3122
Simulation202	250	-1.4	-1.2	-2.41243	-2.78879	10.3207
Simulation203	260	-1.4	-1.2	-2.47153	-2.86635	10.3268
Simulation204	270	-1.4	-1.2	-2.52804	-2.9414	10.3311
Simulation205	280	-1.4	-1.2	-2.58205	-3.01399	10.3343
Simulation206	290	-1.4	-1.2	-2.63367	-3.08424	10.3366
Simulation207	300	-1.4	-1.2	-2.68302	-3.15225	10.3383
Simulation208	310	-1.4	-1.2	-2.73023	-3.21813	10.3396
Simulation209	320	-1.4	-1.2	-2.77542	-3.28198	10.3406
Simulation210	330	-1.4	-1.2	-2.8187	-3.34393	10.3413
Simulation211	340	-1.4	-1.2	-2.86019	-3.40407	10.3419
Simulation212	350	-1.4	-1.2	-2.89998	-3.46249	10.3423
Simulation213	360	-1.4	-1.2	-2.93817	-3.51929	10.3427
Simulation214	370	-1.4	-1.2	-2.97485	-3.57456	10.343
Simulation215	380	-1.4	-1.2	-3.01011	-3.62836	10.3432
Simulation216	390	-1.4	-1.2	-3.04403	-3.68077	10.3434
Simulation217	400	-1.4	-1.2	-3.07667	-3.73187	10.3436
Simulation218	100	-1.6	-1.2	-1.53787	-1.68362	8.46397
Simulation219	110	-1.6	-1.2	-1.59063	-1.75292	8.90082
Simulation220	120	-1.6	-1.2	-1.64995	-1.82946	9.27173
Simulation221	130	-1.6	-1.2	-1.71676	-1.91429	9.57655
Simulation222	140	-1.6	-1.2	-1.79156	-2.00808	9.81624
Simulation223	150	-1.6	-1.2	-1.87396	-2.11051	9.99462
Simulation224	160	-1.6	-1.2	-1.96235	-2.22001	10.1196
Simulation225	170	-1.6	-1.2	-2.05417	-2.33394	10.2024
Simulation226	180	-1.6	-1.2	-2.14666	-2.44942	10.255
Simulation227	190	-1.6	-1.2	-2.23757	-2.56402	10.2876
Simulation228	200	-1.6	-1.2	-2.32541	-2.67612	10.3078
Simulation229	210	-1.6	-1.2	-2.4094	-2.78483	10.3204
Simulation230	220	-1.6	-1.2	-2.48922	-2.88975	10.3283
Simulation231	230	-1.6	-1.2	-2.56485	-2.99078	10.3334
Simulation232	240	-1.6	-1.2	-2.6364	-3.08798	10.3367
Simulation233	250	-1.6	-1.2	-2.70408	-3.18152	10.3389
Simulation234	260	-1.6	-1.2	-2.7681	-3.27159	10.3404
Simulation235	270	-1.6	-1.2	-2.82872	-3.35838	10.3415
Simulation236	280	-1.6	-1.2	-2.88614	-3.4421	10.3422
Simulation237	290	-1.6	-1.2	-2.9406	-3.52293	10.3427
Simulation238	300	-1.6	-1.2	-2.99229	-3.60107	10.3431
Simulation239	310	-1.6	-1.2	-3.04139	-3.67667	10.3434
Simulation240	320	-1.6	-1.2	-3.08809	-3.74989	10.3436
Simulation241	330	-1.6	-1.2	-3.13254	-3.82087	10.3438
Simulation242	340	-1.6	-1.2	-3.17488	-3.88974	10.3439
Simulation243	350	-1.6	-1.2	-3.21525	-3.95662	10.344
Simulation244	360	-1.6	-1.2	-3.25377	-4.02163	10.3441
Simulation245	370	-1.6	-1.2	-3.29056	-4.08486	10.3441
Simulation246	380	-1.6	-1.2	-3.32573	-4.1464	10.3442
Simulation247	390	-1.6	-1.2	-3.35936	-4.20635	10.3442
Simulation248	400	-1.6	-1.2	-3.39155	-4.26478	10.3442
Simulation249	100	-1.8	-1.2	-1.58374	-1.74394	8.8501
Simulation250	110	-1.8	-1.2	-1.65078	-1.83052	9.27619
Simulation251	120	-1.8	-1.2	-1.72875	-1.9294	9.62127
Simulation252	130	-1.8	-1.2	-1.81901	-2.04228	9.884
Simulation253	140	-1.8	-1.2	-1.92115	-2.16899	10.0682
Simulation254	150	-1.8	-1.2	-2.03209	-2.30651	10.1858
Simulation255	160	-1.8	-1.2	-2.14688	-2.4497	10.2551
Simulation256	170	-1.8	-1.2	-2.26078	-2.5935	10.2939
Simulation257	180	-1.8	-1.2	-2.37062	-2.73444	10.3152
Simulation258	190	-1.8	-1.2	-2.47481	-2.87069	10.3271
Simulation259	200	-1.8	-1.2	-2.57282	-3.00153	10.3338
Simulation260	210	-1.8	-1.2	-2.66467	-3.12686	10.3377
Simulation261	220	-1.8	-1.2	-2.75063	-3.24685	10.34
Simulation262	230	-1.8	-1.2	-2.83107	-3.36178	10.3415
Simulation263	240	-1.8	-1.2	-2.90639	-3.47198	10.3424
Simulation264	250	-1.8	-1.2	-2.97698	-3.57778	10.343
Simulation265	260	-1.8	-1.2	-3.04321	-3.67949	10.3434
Simulation266	270	-1.8	-1.2	-3.10541	-3.7774	10.3437
Simulation267	280	-1.8	-1.2	-3.16391	-3.87178	10.3439
Simulation268	290	-1.8	-1.2	-3.21897	-3.96286	10.344
Simulation269	300	-1.8	-1.2	-3.27087	-4.05086	10.3441
Simulation270	310	-1.8	-1.2	-3.31982	-4.13599	10.3442
Simulation271	320	-1.8	-1.2	-3.36605	-4.21841	10.3442
Simulation272	330	-1.8	-1.2	-3.40975	-4.29831	10.3442
Simulation273	340	-1.8	-1.2	-3.4511	-4.37582	10.3443
Simulation274	350	-1.8	-1.2	-3.49026	-4.45109	10.3443
Simulation275	360	-1.8	-1.2	-3.52738	-4.52424	10.3443
Simulation276	370	-1.8	-1.2	-3.56259	-4.59539	10.3443
Simulation277	380	-1.8	-1.2	-3.59602	-4.66464	10.3443
Simulation278	390	-1.8	-1.2	-3.62778	-4.73209	10.3444
Simulation279	400	-1.8	-1.2	-3.65799	-4.79783	10.3444
Simulation280	100	-2	-1.2	-1.63098	-1.80512	9.16488
Simulation281	110	-2	-1.2	-1.71554	-1.91276	9.57185
Simulation282	120	-2	-1.2	-1.81715	-2.03996	9.87969
Simulation283	130	-2	-1.2	-1.93656	-2.18807	10.0886
Simulation284	140	-2	-1.2	-2.06956	-2.35309	10.2129
Simulation285	150	-2	-1.2	-2.20791	-2.52649	10.2786
Simulation286	160	-2	-1.2	-2.34399	-2.70003	10.3111
Simulation287	170	-2	-1.2	-2.47336	-2.86877	10.3269
Simulation288	180	-2	-1.2	-2.59431	-3.03061	10.3349
Simulation289	190	-2	-1.2	-2.70658	-3.18502	10.339
Simulation290	200	-2	-1.2	-2.81052	-3.33216	10.3412
Simulation291	210	-2	-1.2	-2.90671	-3.47246	10.3424
Simulation292	220	-2	-1.2	-2.99578	-3.60641	10.3431
Simulation293	230	-2	-1.2	-3.07835	-3.7345	10.3436
Simulation294	240	-2	-1.2	-3.15497	-3.8572	10.3438
Simulation295	250	-2	-1.2	-3.22616	-3.97492	10.344
Simulation296	260	-2	-1.2	-3.2924	-4.08804	10.3441
Simulation297	270	-2	-1.2	-3.3541	-4.19691	10.3442
Simulation298	280	-2	-1.2	-3.41165	-4.30182	10.3442
Simulation299	290	-2	-1.2	-3.46538	-4.40306	10.3443
Simulation300	300	-2	-1.2	-3.51562	-4.50087	10.3443
Simulation301	310	-2	-1.2	-3.56263	-4.59547	10.3443
Simulation302	320	-2	-1.2	-3.60667	-4.68707	10.3443
Simulation303	330	-2	-1.2	-3.64797	-4.77586	10.3444
Simulation304	340	-2	-1.2	-3.68675	-4.86199	10.3444
Simulation305	350	-2	-1.2	-3.72319	-4.94563	10.3444
Simulation306	360	-2	-1.2	-3.75746	-5.02691	10.3444
Simulation307	370	-2	-1.2	-3.78973	-5.10596	10.3444
Simulation308	380	-2	-1.2	-3.82014	-5.18291	10.3444
Simulation309	390	-2	-1.2	-3.84882	-5.25786	10.3444
Simulation310	400	-2	-1.2	-3.8759	-5.33091	10.3444
Simulation311	100	-2.2	-1.2	-1.68036	-1.86823	9.42318
Simulation312	110	-2.2	-1.2	-1.78645	-2.0017	9.80256
Simulation313	120	-2.2	-1.2	-1.91721	-2.16411	10.0627
Simulation314	130	-2.2	-1.2	-2.06962	-2.35317	10.2129
Simulation315	140	-2.2	-1.2	-2.232	-2.55695	10.286
Simulation316	150	-2.2	-1.2	-2.39197	-2.76215	10.3182
Simulation317	160	-2.2	-1.2	-2.54271	-2.96104	10.3321
Simulation318	170	-2.2	-1.2	-2.68198	-3.1508	10.3383
Simulation319	180	-2.2	-1.2	-2.8097	-3.33098	10.3412
Simulation320	190	-2.2	-1.2	-2.92657	-3.50197	10.3426
Simulation321	200	-2.2	-1.2	-3.03351	-3.66445	10.3433
Simulation322	210	-2.2	-1.2	-3.13145	-3.81913	10.3438
Simulation323	220	-2.2	-1.2	-3.22125	-3.96668	10.344
Simulation324	230	-2.2	-1.2	-3.30369	-4.10771	10.3441
Simulation325	240	-2.2	-1.2	-3.37948	-4.24275	10.3442
Simulation326	250	-2.2	-1.2	-3.44924	-4.37229	10.3443
Simulation327	260	-2.2	-1.2	-3.51354	-4.49676	10.3443
Simulation328	270	-2.2	-1.2	-3.57288	-4.61654	10.3443
Simulation329	280	-2.2	-1.2	-3.62772	-4.73196	10.3444
Simulation330	290	-2.2	-1.2	-3.67846	-4.84333	10.3444
Simulation331	300	-2.2	-1.2	-3.72546	-4.95093	10.3444
Simulation332	310	-2.2	-1.2	-3.76905	-5.055	10.3444
Simulation333	320	-2.2	-1.2	-3.80952	-5.15576	10.3444
Simulation334	330	-2.2	-1.2	-3.84715	-5.25343	10.3444
Simulation335	340	-2.2	-1.2	-3.88217	-5.34818	10.3444
Simulation336	350	-2.2	-1.2	-3.9148	-5.44018	10.3444
Simulation337	360	-2.2	-1.2	-3.94524	-5.52959	10.3444
Simulation338	370	-2.2	-1.2	-3.97366	-5.61655	10.3444
Simulation339	380	-2.2	-1.2	-4.00023	-5.7012	10.3444
Simulation340	390	-2.2	-1.2	-4.02509	-5.78364	10.3444
Simulation341	400	-2.2	-1.2	-4.04837	-5.864	10.3444
Simulation342	100	-2.4	-1.2	-1.73271	-1.93438	9.63544
Simulation343	110	-2.4	-1.2	-1.86504	-2.09945	9.97867
Simulation344	120	-2.4	-1.2	-2.02975	-2.30359	10.1839
Simulation345	130	-2.4	-1.2	-2.21485	-2.53525	10.2808
Simulation346	140	-2.4	-1.2	-2.40095	-2.77383	10.3193
Simulation347	150	-2.4	-1.2	-2.57604	-3.00588	10.334
Simulation348	160	-2.4	-1.2	-2.7363	-3.22665	10.3397
Simulation349	170	-2.4	-1.2	-2.88161	-3.43543	10.3421
Simulation350	180	-2.4	-1.2	-3.01302	-3.63283	10.3432
Simulation351	190	-2.4	-1.2	-3.13186	-3.81979	10.3438
Simulation352	200	-2.4	-1.2	-3.23941	-3.99726	10.344
Simulation353	210	-2.4	-1.2	-3.33686	-4.16613	10.3442
Simulation354	220	-2.4	-1.2	-3.42527	-4.32716	10.3443
Simulation355	230	-2.4	-1.2	-3.50558	-4.48105	10.3443
Simulation356	240	-2.4	-1.2	-3.57863	-4.6284	10.3443
Simulation357	250	-2.4	-1.2	-3.64517	-4.76974	10.3444
Simulation358	260	-2.4	-1.2	-3.70587	-4.90553	10.3444
Simulation359	270	-2.4	-1.2	-3.76131	-5.0362	10.3444
Simulation360	280	-2.4	-1.2	-3.81202	-5.16212	10.3444
Simulation361	290	-2.4	-1.2	-3.85847	-5.28362	10.3444
Simulation362	300	-2.4	-1.2	-3.90107	-5.401	10.3444
Simulation363	310	-2.4	-1.2	-3.9402	-5.51453	10.3444
Simulation364	320	-2.4	-1.2	-3.97619	-5.62446	10.3444
Simulation365	330	-2.4	-1.2	-4.00933	-5.73101	10.3444
Simulation366	340	-2.4	-1.2	-4.03989	-5.83437	10.3444
Simulation367	350	-2.4	-1.2	-4.06812	-5.93474	10.3444
Simulation368	360	-2.4	-1.2	-4.09422	-6.03228	10.3444
Simulation369	370	-2.4	-1.2	-4.11838	-6.12715	10.3444
Simulation370	380	-2.4	-1.2	-4.14078	-6.21949	10.3444
Simulation371	390	-2.4	-1.2	-4.16157	-6.30942	10.3444
Simulation372	400	-2.4	-1.2	-4.18089	-6.39709	10.3444
Simulation373	100	-2.6	-1.2	-1.78888	-2.00473	9.8091
Simulation374	110	-2.6	-1.2	-1.95252	-2.20783	10.1083
Simulation375	120	-2.6	-1.2	-2.15342	-2.45789	10.2579
Simulation376	130	-2.6	-1.2	-2.36671	-2.72937	10.3146
Simulation377	140	-2.6	-1.2	-2.57001	-2.99773	10.3336
Simulation378	150	-2.6	-1.2	-2.75515	-3.25324	10.3401
Simulation379	160	-2.6	-1.2	-2.92129	-3.4941	10.3425
Simulation380	170	-2.6	-1.2	-3.06977	-3.72101	10.3435
Simulation381	180	-2.6	-1.2	-3.2024	-3.9352	10.344
Simulation382	190	-2.6	-1.2	-3.32091	-4.1379	10.3442
Simulation383	200	-2.6	-1.2	-3.42692	-4.33025	10.3443
Simulation384	210	-2.6	-1.2	-3.52185	-4.51323	10.3443
Simulation385	220	-2.6	-1.2	-3.60697	-4.68772	10.3443
Simulation386	230	-2.6	-1.2	-3.6834	-4.85444	10.3444
Simulation387	240	-2.6	-1.2	-3.75213	-5.01408	10.3444
Simulation388	250	-2.6	-1.2	-3.81401	-5.1672	10.3444
Simulation389	260	-2.6	-1.2	-3.86982	-5.31431	10.3444
Simulation390	270	-2.6	-1.2	-3.92023	-5.45588	10.3444
Simulation391	280	-2.6	-1.2	-3.96584	-5.59229	10.3444
Simulation392	290	-2.6	-1.2	-4.00718	-5.72392	10.3444
Simulation393	300	-2.6	-1.2	-4.04469	-5.85108	10.3444
Simulation394	310	-2.6	-1.2	-4.0788	-5.97408	10.3444
Simulation395	320	-2.6	-1.2	-4.10986	-6.09316	10.3444
Simulation396	330	-2.6	-1.2	-4.13819	-6.20859	10.3444
Simulation397	340	-2.6	-1.2	-4.16407	-6.32057	10.3444
Simulation398	350	-2.6	-1.2	-4.18776	-6.4293	10.3444
Simulation399	360	-2.6	-1.2	-4.20947	-6.53497	10.3444
Simulation400	370	-2.6	-1.2	-4.22939	-6.63774	10.3444
Simulation401	380	-2.6	-1.2	-4.24771	-6.73778	10.3444
Simulation402	390	-2.6	-1.2	-4.26458	-6.83521	10.3444
Simulation403	400	-2.6	-1.2	-4.28014	-6.93018	10.3444
Simulation404	100	-2.8	-1.2	-1.84976	-2.08049	9.94962
Simulation405	110	-2.8	-1.2	-2.04927	-2.32785	10.1988
Simulation406	120	-2.8	-1.2	-2.28487	-2.6242	10.2996
Simulation407	130	-2.8	-1.2	-2.51998	-2.93063	10.3306
Simulation408	140	-2.8	-1.2	-2.73515	-3.22503	10.3397
Simulation409	150	-2.8	-1.2	-2.92669	-3.50215	10.3426
Simulation410	160	-2.8	-1.2	-3.09591	-3.76229	10.3436
Simulation411	170	-2.8	-1.2	-3.24514	-4.00696	10.344
Simulation412	180	-2.8	-1.2	-3.37674	-4.23776	10.3442
Simulation413	190	-2.8	-1.2	-3.49284	-4.45612	10.3443
Simulation414	200	-2.8	-1.2	-3.59538	-4.6633	10.3443
Simulation415	210	-2.8	-1.2	-3.68604	-4.86038	10.3444
Simulation416	220	-2.8	-1.2	-3.76629	-5.04829	10.3444
Simulation417	230	-2.8	-1.2	-3.83745	-5.22785	10.3444
Simulation418	240	-2.8	-1.2	-3.90063	-5.39977	10.3444
Simulation419	250	-2.8	-1.2	-3.95684	-5.56467	10.3444
Simulation420	260	-2.8	-1.2	-4.00693	-5.7231	10.3444
Simulation421	270	-2.8	-1.2	-4.05165	-5.87556	10.3444
Simulation422	280	-2.8	-1.2	-4.09165	-6.02246	10.3444
Simulation423	290	-2.8	-1.2	-4.1275	-6.16422	10.3444
Simulation424	300	-2.8	-1.2	-4.1597	-6.30116	10.3444
Simulation425	310	-2.8	-1.2	-4.18867	-6.43362	10.3444
Simulation426	320	-2.8	-1.2	-4.21479	-6.56187	10.3444
Simulation427	330	-2.8	-1.2	-4.23839	-6.68617	10.3444
Simulation428	340	-2.8	-1.2	-4.25976	-6.80676	10.3444
Simulation429	350	-2.8	-1.2	-4.27913	-6.92386	10.3444
Simulation430	360	-2.8	-1.2	-4.29673	-7.03766	10.3444
Simulation431	370	-2.8	-1.2	-4.31276	-7.14834	10.3444
Simulation432	380	-2.8	-1.2	-4.32738	-7.25607	10.3444
Simulation433	390	-2.8	-1.2	-4.34073	-7.36099	10.3444
Simulation434	400	-2.8	-1.2	-4.35295	-7.46327	10.3444
Simulation435	100	-3	-1.2	-1.91617	-2.16282	10.0612
Simulation436	110	-3	-1.2	-2.15444	-2.45918	10.2584
Simulation437	120	-3	-1.2	-2.42007	-2.79877	10.3216
Simulation438	130	-3	-1.2	-2.67106	-3.13568	10.3379
Simulation439	140	-3	-1.2	-2.89414	-3.45388	10.3423
Simulation440	150	-3	-1.2	-3.08924	-3.75171	10.3436
Simulation441	160	-3	-1.2	-3.25913	-4.03077	10.3441
Simulation442	170	-3	-1.2	-3.40691	-4.29306	10.3442
Simulation443	180	-3	-1.2	-3.53545	-4.5404	10.3443
Simulation444	190	-3	-1.2	-3.6473	-4.77438	10.3444
Simulation445	200	-3	-1.2	-3.74472	-4.99637	10.3444
Simulation446	210	-3	-1.2	-3.82967	-5.20754	10.3444
Simulation447	220	-3	-1.2	-3.90385	-5.40887	10.3444
Simulation448	230	-3	-1.2	-3.96874	-5.60126	10.3444
Simulation449	240	-3	-1.2	-4.02562	-5.78546	10.3444
Simulation450	250	-3	-1.2	-4.07558	-5.96214	10.3444
Simulation451	260	-3	-1.2	-4.11955	-6.13189	10.3444
Simulation452	270	-3	-1.2	-4.15835	-6.29524	10.3444
Simulation453	280	-3	-1.2	-4.19266	-6.45264	10.3444
Simulation454	290	-3	-1.2	-4.22308	-6.60452	10.3444
Simulation455	300	-3	-1.2	-4.2501	-6.75125	10.3444
Simulation456	310	-3	-1.2	-4.27418	-6.89316	10.3444
Simulation457	320	-3	-1.2	-4.29567	-7.03057	10.3444
Simulation458	330	-3	-1.2	-4.31491	-7.16376	10.3444
Simulation459	340	-3	-1.2	-4.33217	-7.29296	10.3444
Simulation460	350	-3	-1.2	-4.34769	-7.41842	10.3444
Simulation461	360	-3	-1.2	-4.36167	-7.54035	10.3444
Simulation462	370	-3	-1.2	-4.3743	-7.65893	10.3444
Simulation463	380	-3	-1.2	-4.38572	-7.77436	10.3444
Simulation464	390	-3	-1.2	-4.39609	-7.88678	10.3444
Simulation465	400	-3	-1.2	-4.40551	-7.99636	10.3444

## Sheet: SupplementaryFigure4
species	ψ (-MPa)	gs
Fraxinus dipetala	0.09	185.886
Fraxinus dipetala	0.112	119.886
Fraxinus dipetala	0.114	115.886
Fraxinus dipetala	0.148	140.886
Fraxinus dipetala	0.172	83.8859
Fraxinus dipetala	0.183	114.886
Fraxinus dipetala	0.192	145.886
Fraxinus dipetala	0.207	154.886
Fraxinus dipetala	0.283	96.8859
Fraxinus dipetala	0.3	102.886
Fraxinus dipetala	0.3	143.886
Fraxinus dipetala	0.345	90.8859
Fraxinus dipetala	0.358	97.8859
Fraxinus dipetala	0.496	13.0859
Fraxinus dipetala	0.501	88.8859
Fraxinus dipetala	0.504	23.8859
Fraxinus dipetala	0.545	17.8859
Fraxinus dipetala	0.563	43.8859
Fraxinus dipetala	0.586	31.3859
Fraxinus dipetala	0.613	16.2859
Fraxinus dipetala	0.63	26.3859
Fraxinus dipetala	0.632	29.8859
Fraxinus dipetala	0.655	23.8859
Fraxinus dipetala	0.745	36.3859
Malosma laurina	0.106	7.39392
Malosma laurina	0.156	157.394
Malosma laurina	0.16	2.59392
Malosma laurina	0.169	33.8939
Malosma laurina	0.193	128.394
Malosma laurina	0.202	121.394
Malosma laurina	0.227	36.8939
Malosma laurina	0.247	31.8939
Malosma laurina	0.263	26.8939
Malosma laurina	0.365	120.394
Malosma laurina	0.3695	19.1939
Malosma laurina	0.3755	75.3939
Malosma laurina	0.4	2.99392
Malosma laurina	0.412	-1.80608
Malosma laurina	0.466	52.3939
Malosma laurina	0.57	113.394
Malosma laurina	0.614	103.394
Malosma laurina	0.771	92.3939
Malosma laurina	0.86	79.3939
Malosma laurina	0.97	139.394
Malosma laurina	1.065	41.3939
Malosma laurina	1.157	51.3939
Malosma laurina	1.225	1.29392
Malosma laurina	1.273	16.3939
Malosma laurina	1.278	23.1939
Malosma laurina	1.438	21.9939
Malosma laurina	1.532	28.8939
Malosma laurina	1.628	19.5939
Malosma laurina	1.666	10.3939
Malosma laurina	1.785	6.19392
Malosma laurina	2.34	71.3939
Malosma laurina	2.619	-6.60608
Platanus racemosa	0.065	17.0647
Platanus racemosa	0.094	70.5647
Platanus racemosa	0.118	68.5647
Platanus racemosa	0.177	10.2647
Platanus racemosa	0.192	48.5647
Platanus racemosa	0.209	-1.83526
Platanus racemosa	0.24	4.86474
Platanus racemosa	0.248	31.5647
Platanus racemosa	0.342	174.565
Platanus racemosa	0.353	0.814744
Platanus racemosa	0.444	235.565
Platanus racemosa	0.78	134.565
Platanus racemosa	0.85	135.565
Platanus racemosa	0.87	97.5647
Platanus racemosa	0.98	125.565
Platanus racemosa	1.1	155.565
Platanus racemosa	1.21	71.5647
Platanus racemosa	1.28	174.565
Platanus racemosa	1.43	4.66474
Platanus racemosa	1.48	95.5647
Platanus racemosa	1.49	52.5647
Platanus racemosa	1.53	139.565
Platanus racemosa	1.6	9.86474
Platanus racemosa	1.62	36.5647
Platanus racemosa	1.7	47.5647
Platanus racemosa	1.9	25.5647
Platanus racemosa	1.98	38.5647
Platanus racemosa	2.27	49.5647

## Sheet: SupplementaryFigure5
gsmax @-0.1 MPa)	psi_gs50 @-0.1 MPa
294.642	0.310651
101.022	1.33283
140.92	1.79607
163.205	1.59267
288.719	0.746471
87.8262	2.16689
291.191	0.622202
265.925	1.58725
135.863	0.426837
67.3474	1.51647
83.0496	1.65383
53.5616	1.52067
95.2105	2.76597
208.134	0.958741
107.391	1.35737
